# Supplementary material for: Impact of the fungal pathogen Fusarium oxysporum on the taxonomic and functional diversity of the common bean root microbiome
Source: Environ Microbiome. 2023 Aug 3;18:68. doi: 10.1186/s40793-023-00524-7 (PMC10401788; doi:10.1186/s40793-023-00524-7)
Supplement: Supplementary file 2 — Supplementary Table 1. Soil analysis of Vredepeel field. Supplemantary Table 2. Results of PERMANOVA analysis of the Bray-Curtis dissimilarities for microbial community structure based on 16S rRNA gene at OTU level. Bold face indicates statistical significance (P < 0.05). P-values are based in 9999 permutations. Supplementary Table 3. Number of correlations per phylum. Showing the top five phyla with most correlation per treatment. Supplementary Table 4. Top five OTUs with more number of correlations (that is, degree) and betweeness centrality for each treatment. Supplementary Table 5. List of 26 COG categories. Supplementary Table 6. Differential expression of COG genes in rhizosphere comparing the non-inoculated fox-resistant cultivar (Rs) with the pathogen infection (Rs+fox), based on LDA Effect Size analysis. Supplementary Table 7. Differential expression of COG genes comparing the fox-resistant cultivar infected (Rs+fox) with the susceptible cultivar infected (Sc+fox), based on LDA Effect Size analysis. Supplementary Table 8. Analysis of the Biosynthetic Gene Clusters of the rhizosphere samples from common bean cultivars. Supplementary Table 9. Analysis of the abundance of Biosynthetic Gene Clusters in the rhizosphere comparing the non-inoculated fox-resistant cultivar (Rs) with the pathogen infection (Rs+fox). Supplementary Table 10. Analysis of the abundance of Biosynthetic Gene Clusters in the rhizosphere comparing the non-inoculated susceptible cultivar (Sc) with the pathogen infection (Sc+fox). Supplementary Table 11. Analysis of the abundance of Biosynthetic Gene Clusters in the rhizosphere of the fox-resistant cultivar (Rs). Supplementary Table 12. Analysis of the abundance of Biosynthetic Gene Clusters in the rhizosphere of the susceptible cultivar (Sc). Supplementary Table 13. Differential expression of COG genes in the endosphere of common bean comparing the non-inoculated fox-resistant cultivar (Rs) with the pathogen infection (Rs+fox), based on LDA [file 40793_2023_524_MOESM2_ESM.xlsx]

## Sheet: ST_1
Supplementary Table 1. Soil analysis of Vredepeel field.
Parameters	Unit	Values
N total	mg/kg	970
C/N ratio	ratio	22
N supply cap.	mg/kg	24
S total	mg/kg	190
P	mg/kg	4.6
K	mg/kg	209
Ca	mg/kg	188
Mg	mg/kg	108
Na	mg/kg	26
pH		5.4
OM	%	3.7
C inorg.	%	0.06
Clay	%	1
Silt	%	5
Sand	%	90
CEC	mmol+/kg	60
N = Supply capacity
P, K, Ca, Mg, Na = available
OM = Organic Matter
CEC = Cation Exchange Capacity

## Sheet: ST_2
Supplemantary Table 2. Results of PERMANOVA analysis of the Bray-Curtis dissimilarities for microbial community structure based on 16S rRNA gene at OTU level. Bold face indicates statistical significance (P < 0.05). P-values are based in 9999 permutations.
Rhizosphere
two-way PERMANOVA	F	P
Bulk Soil vs. Rhizosphere	14.61	0.0001
Inoculation	3.73	0.0001
Treatments	2.386	0.0001
pairwise comparisons	P
R vs. Rfox	0.0018
S vs. Sfox	0.002
R vs. S	0.0195
Rfox vs. Sfox	0.3421
Endosphere
two-way PERMANOVA	F	P
Rhizosphere vs. Endosphere	96.16	0.0001
Inoculation	2.981	0.0001
Treatments	1.3558	0.0001
pairwise comparisons	P
R vs. Rfox	0.0021
S vs. Sfox	0.0023
R vs. S	0.2464
Rfox vs. Sfox	0.0022

## Sheet: ST_3
Supplementary Table 3. Number of correlations per phylum. Showing the top five phyla with most correlation per treatment.
Rhizosphere
R		Rfox		S		Sfox
phylum		phylum		phylum		phylum
Proteobacteria	91	Proteobacteria	120	Proteobacteria	103	Proteobacteria	117
Bacteroidetes	54	Acidobacteria	62	Bacteroidetes	46	Actinobacteria	69
Actinobacteria	35	Actinobacteria	59	Actinobacteria	43	Acidobacteria	49
Acidobacteria	28	Bacteroidetes	49	Acidobacteria	28	Bacteroidetes	36
Saccharibacteria	15	Saccharibacteria	18	Firmicutes	15	Firmicutes	15
Endosphere
eR		eRfox		eS		eSfox
phylum		phylum		phylum		phylum
Proteobacteria	66	Proteobacteria	39	Proteobacteria	64	Proteobacteria	48
Bacteroidetes	39	Bacteroidetes	25	Bacteroidetes	32	Bacteroidetes	34
Actinobacteria	3	Saccharibacteria	1	Verrucomicrobia	1	Verrucomicrobia	4
Saccharibacteria	1	Armatimonadetes	1	Saccharibacteria	1	Firmicutes	2
		Verrucomicrobia	1			Armatimonadetes	1

## Sheet: ST_4
Supplementary Table 4. Top five OTUs with more number of correlations (that is, degree) and betweeness centrality for each treatment.
Rhizosphere - Resistant
Degree (number of correlations per node)					Betweeness Centrality
OTU ID	Phylum	Family	Genus		OTU ID	Phylum	Family	Genus
OTU_8	Proteobacteria	Sphingomonadaceae	Novosphingobium		OTU_111	Firmicutes	Bacilaceae	Bacillus
OTU_84	Bacteroidetes	Sphingobacteriaceae	Mucilaginibacter		OTU_186	Firmicutes	Paenibacillaceae	Paenibacillus
OTU_4	Proteobacteria	Sphingomonadaceae	Sphingomonas		OTU_208	Proteobacteria	Sphingomonadaceae	Sphingomonas
OTU_427	Proteobacteria	Burkholderiaceae	Cupriavidus		OTU_58	Firmicutes	Bacilaceae	Bacillus
OTU_76	Bacteroidetes	Sphingobacteriaceae	Pedobacter		OTU_124	Proteobacteria	Rhodospirillaceae	Azospirillum
Rhizosphere - Resistant with Fox
Degree (number of correlations per node)					Betweeness Centrality
OTU ID	Phylum	Family	Genus		OTU ID	Phylum	Family	Genus
OTU_1176	Parcubacteria	Unclassified	Unclassified		OTU_1074	Bacteroidetes	Flavobacteriaceae	Flavobacterium
OTU_49	Actinobacteria	Streptomycetaceae	Streptomyces		OTU_1176	Parcubacteria	Unclassified	Unclassified
OTU_195	Proteobacteria	Geobacteraceae	Geobacter		OTU_1159	Bacteroidetes	Sphingobacteriaceae	Unclassified
OTU_1159	Bacteroidetes	Sphingobacteriaceae	Unclassified		OTU_141	Actinobacteria	Intrasporangiaceae	Phycicoccus
OTU_38	Acidobacteria	Unclassified Gp4	Unclassified Gp4		OTU_63	Bacteroidetes	Flavobacteriaceae	Chryseobacterium
Rhizosphere - Susceptible
Degree (number of correlations per node)					Betweeness Centrality
OTU ID	Phylum	Family	Genus		OTU ID	Phylum	Family	Genus
OTU_158	Proteobacteria	Oxalobacteraceae	Massilia		OTU_351	Bacteroidetes	Flavobacteriaceae	Flavobacterium
OTU_7	Actinobacteria	Nocardioidaceae	Aeromicrobium		OTU_331	Proteobacteria	Caulobacteraceae	Asticcacaulis
OTU_24	Bacteroidetes	Chitinophagaceae	Unclassified		OTU_158	Proteobacteria	Oxalobacteraceae	Massilia
OTU_351	Bacteroidetes	Flavobacteriaceae	Flavobacterium		OTU_427	Proteobacteria	Burkholderiaceae	Cupriavidus
OTU_30	Proteobacteria	Oxalobacteraceae	Massilia		OTU_278	Proteobacteria	Sphingomonadaceae	Sphingobium
Rhizosphere - Susceptible with Fox
Degree (number of correlations per node)					Betweeness Centrality
OTU ID	Phylum	Family	Genus		OTU ID	Phylum	Family	Genus
OTU_61	Actinobacteria	Nakamurellaceae	Nakamurella		OTU_307	Proteobacteria	unc_Gamma	Unclassified
OTU_14	Proteobacteria	unc_Rhizobiales	Unclassified		OTU_695	Actinobacteria	Acidimicrobiaceae	Ilumatobacter
OTU_114	Proteobacteria	Rhodocyclaceae	Shinella		OTU_229	Proteobacteria	Alcaligenaceae	Achromobacter
OTU_27	Acidobacteria	unc_Gp16	Unclassified		OTU_817	Actinobacteria	Iamiaceae	Iamia
OTU_1	Proteobacteria	Rhizobiaceae	Rhizobium		OTU_180	Bacteroidetes	Cytophagaceae	Adhaeribacter
Endosphere - Resistant
Degree (number of correlations per node)					Betweeness Centrality
OTU ID	Phylum	Family	Genus		OTU ID	Phylum	Family	Genus
OTU_69	Proteobacteria	Unc_Proteobacteia	Unc_Proteobacteia		OTU_991	Bacteroidetes	Cryomorphaceae	Fluviicola
OTU_32	Bacteroidetes	Flavobacteriaceae	Flavobacterium		OTU_666	Bacteroidetes	Flavobacteriaceae	Flavobacterium
OTU_40	Proteobacteria	Comamonadaceae	Variovorax		OTU_127	Proteobacteria	Caulobacteraceae	Brevundimonas
OTU_1	Proteobacteria	Rhizobiaceae	Rhizobium		OTU_2208	Proteobacteria	Xanthomonadaceae	Lysobacter
OTU_75	Proteobacteria	Comamonadaceae	Acidovorax		OTU_79	Proteobacteria	Rhizobiaceae	Rhizobium
Endosphere – Resistant with Fox
Degree (number of correlations per node)					Betweeness Centrality
OTU ID	Phylum	Family	Genus		OTU ID	Phylum	Family	Genus
OTU_8	Proteobacteria	Sphingomonadaceae	Novosphingobium		OTU_553	Proteobacteria	Burkholderiaceae	Burkholderia
OTU_43	Bacteroidetes	Cytophagaceae	Dyadobacter		OTU_121	Proteobacteria	Enterobacteriaceae	Salmonella
OTU_351	Bacteroidetes	Flavobacteriaceae	Flavobacterium		OTU_43	Bacteroidetes	Cytophagaceae	Dyadobacter
OTU_19	Proteobacteria	Rhizobiaceae	Rhizobium		OTU_351	Bacteroidetes	Flavobacteriaceae	Flavobacterium
OTU_32	Bacteroidetes	Flavobacteriaceae	Flavobacterium		OTU_42	Proteobacteria	Pseudomonadaceae	Pseudomonas
Endosphere - Susceptible
Degree (number of correlations per node)					Betweeness Centrality
OTU ID	Phylum	Family	Genus		OTU ID	Phylum	Family	Genus
OTU_11	Proteobacteria	Sphingomonadaceae	Sphingomonas		OTU_428	Bacteroidetes	Chitinophagaceae	Unclassified
OTU_428	Bacteroidetes	Chitinophagaceae	Unclassified		OTU_666	Bacteroidetes	Flavobacteriaceae	Flavobacterium
OTU_488	Proteobacteria	Erythrobacteraceae	Porphyrobacter		OTU_488	Proteobacteria	Erythrobacteraceae	Porphyrobacter
OTU_32	Bacteroidetes	Flavobacteriaceae	Flavobacterium		OTU_19	Proteobacteria	Rhizobiaceae	Rhizobium
OTU_183	Proteobacteria	Xanthomonadaceae	Pseudoxanthomonas		OTU_183	Proteobacteria	Xanthomonadaceae	Pseudoxanthomonas
Endosphere – Susceptible with Fox
Degree (number of correlations per node)					Betweeness Centrality
OTU ID	Phylum	Family	Genus		OTU ID	Phylum	Family	Genus
OTU_2705	Proteobacteria	Comamonadaceae	Acidovorax		OTU_293	Proteobacteria	Oxalobacteraceae	Herbaspirillum
OTU_69	Proteobacteria	Unc_Proteobacteria	Unc_Proteobacteria		OTU_2705	Proteobacteria	Comamonadaceae	Acidovorax
OTU_259	Proteobacteria	Caulobacteraceae	Phenylobacterium		OTU_5	Proteobacteria	Hyphomicrobiaceae	Devosia
OTU_241	Bacteroidetes	Flavobacteriaceae	Chryseobacterium		OTU_241	Bacteroidetes	Flavobacteriaceae	Chryseobacterium
OTU_75	Proteobacteria	Comamonadaceae	Acidovorax		OTU_1859	Bacteroidetes	Chitinophagaceae	Unclassified

## Sheet: ST_5
Supplementary Table 5. List of 26 COG categories.
COG Category	Description
A	RNA processing and modification
B	Chromatin structure and dynamics
C	Energy production and conversion
D	Cell cycle control, cell division, chromosome partitioning
E	Amino acid transport and metabolism
F	Nucleotide transport and metabolism
G	Carbohydrate transport and metabolism
H	Coenzyme transport and metabolism
I	Lipid transport and metabolism
J	Translation, ribosomal structure and biogenesis
K	Transcription
L	Replication, recombination and repair
M	Cell wall/membrane/envelope biogenesis
N	Cell motility
O	Posttranslational modification, protein turnover, chaperones
P	Inorganic ion transport and metabolism
Q	Secondary metabolites biosynthesis, transport and catabolism
R	General function prediction only
S	Function unknown
T	Signal transduction mechanisms
U	Intracellular trafficking, secretion, and vesicular transport
V	Defense mechanisms
W	Extracellular structures
X	Mobilome: prophages, transposons
Y	Nuclear structure
Z	Cytoskeleton

## Sheet: ST_6
Supplementary Table 6. Differential expression of COG genes in rhizosphere comparing the non-inoculated fox-resistant cultivar (Rs) with the pathogen infection (Rs+fox), based on LDA Effect Size analysis.
COG ID	Category	COG Name	Treatment	LDA Score
COG1873	R - General function prediction only	Acetyltransferase (isoleucine patch superfamily)	Rs+fox	2.51905
COG2885	M - Cell wall/membrane/envelope biogenesis	UDP-N-acetylglucosamine 2-epimerase	Rs+fox	2.84025
COG2261	R - General function prediction only	Acetyltransferase (isoleucine patch superfamily)	Rs+fox	2.39762
COG1858	O - Posttranslational modification, protein turnover, chaperones	Hydrogenase maturation factor HypF (carbamoyltransferase)	Rs+fox	2.04001
COG3729	R - General function prediction only	Acetyltransferase (isoleucine patch superfamily)	Rs+fox	2.52195
COG0099	J - Translation, ribosomal structure and biogenesis	Glutamyl- or glutaminyl-tRNA synthetase	Rs+fox	2.21905
COG1278	K - Transcription	DNA-directed RNA polymerase, beta subunit/140 kD subunit	Rs+fox	2.24258
COG1273	L - Replication, recombination and repair	3-methyladenine DNA glycosylase/8-oxoguanine DNA glycosylase	Rs+fox	2.29076
COG3344	X - Mobilome: prophages, transposons	Transposase	Rs+fox	2.16515
COG0088	J - Translation, ribosomal structure and biogenesis	Glutamyl- or glutaminyl-tRNA synthetase	Rs+fox	2.02143
COG0087	J - Translation, ribosomal structure and biogenesis	Glutamyl- or glutaminyl-tRNA synthetase	Rs+fox	2.15694
COG3409	M - Cell wall/membrane/envelope biogenesis	UDP-N-acetylglucosamine 2-epimerase	Rs+fox	2.34522
COG2766	T - Signal transduction mechanisms	Stress-induced morphogen (activity unknown)	Rs+fox	2.32378
COG0693	R - General function prediction only	Acetyltransferase (isoleucine patch superfamily)	Rs+fox	2.20432
COG0051	J - Translation, ribosomal structure and biogenesis	Glutamyl- or glutaminyl-tRNA synthetase	Rs+fox	2.15595
COG0052	J - Translation, ribosomal structure and biogenesis	Glutamyl- or glutaminyl-tRNA synthetase	Rs+fox	2.13554
COG0056	C - Energy production and conversion	Pyruvate/2-oxoglutarate/acetoin dehydrogenase complex, dehydrogenase (E1) component	Rs+fox	2.29321
COG0184	J - Translation, ribosomal structure and biogenesis	Glutamyl- or glutaminyl-tRNA synthetase	Rs+fox	2.04143
COG5637	S - Function unknown	Uncharacterized conserved protein YqgV, UPF0045/DUF77 family	Rs+fox	2.25295
COG0465	O - Posttranslational modification, protein turnover, chaperones	Hydrogenase maturation factor HypF (carbamoyltransferase)	Rs+fox	2.31822
COG0265	O - Posttranslational modification, protein turnover, chaperones	Hydrogenase maturation factor HypF (carbamoyltransferase)	Rs+fox	2.53673
COG0261	J - Translation, ribosomal structure and biogenesis	Glutamyl- or glutaminyl-tRNA synthetase	Rs+fox	2.2466
COG0048	J - Translation, ribosomal structure and biogenesis	Glutamyl- or glutaminyl-tRNA synthetase	Rs+fox	2.40407
COG0049	J - Translation, ribosomal structure and biogenesis	Glutamyl- or glutaminyl-tRNA synthetase	Rs+fox	2.05785
COG0513	L - Replication, recombination and repair	3-methyladenine DNA glycosylase/8-oxoguanine DNA glycosylase	Rs+fox	2.47736
COG5256	J - Translation, ribosomal structure and biogenesis	Glutamyl- or glutaminyl-tRNA synthetase	Rs+fox	2.5679
COG5487	S - Function unknown	Uncharacterized conserved protein YqgV, UPF0045/DUF77 family	Rs+fox	2.15563
COG5592	R - General function prediction only	Acetyltransferase (isoleucine patch superfamily)	Rs+fox	2.67235
COG0450	V - Defense mechanisms	Enamine deaminase RidA, house cleaning of reactive enamine intermediates, YjgF/YER057c/UK114 family	Rs+fox	2.31914
COG2930	I - Lipid transport and metabolism	Undecaprenyl pyrophosphate synthase	Rs+fox	2.22148
COG3237	S - Function unknown	Uncharacterized conserved protein YqgV, UPF0045/DUF77 family	Rs+fox	3.12703
COG0201	U - Intracellular trafficking, secretion, and vesicular transport	Preprotein translocase subunit SecY	Rs+fox	2.56362
COG0188	L - Replication, recombination and repair	3-methyladenine DNA glycosylase/8-oxoguanine DNA glycosylase	Rs+fox	2.20984
COG0542	O - Posttranslational modification, protein turnover, chaperones	Hydrogenase maturation factor HypF (carbamoyltransferase)	Rs+fox	2.72946
COG0783	P - Inorganic ion transport and metabolism	NhaP-type Na+/H+ or K+/H+ antiporter	Rs+fox	2.09294
COG2823	S - Function unknown	Uncharacterized conserved protein YqgV, UPF0045/DUF77 family	Rs+fox	2.85366
COG0316	O - Posttranslational modification, protein turnover, chaperones	Hydrogenase maturation factor HypF (carbamoyltransferase)	Rs+fox	2.10147
COG0176	G - Carbohydrate transport and metabolism	Transketolase	Rs+fox	2.04531
COG0480	J - Translation, ribosomal structure and biogenesis	Glutamyl- or glutaminyl-tRNA synthetase	Rs+fox	2.59082
COG3861	S - Function unknown	Uncharacterized conserved protein YqgV, UPF0045/DUF77 family	Rs+fox	2.72675
COG0568	K - Transcription	DNA-directed RNA polymerase, beta subunit/140 kD subunit	Rs+fox	2.73851
COG0361	J - Translation, ribosomal structure and biogenesis	Glutamyl- or glutaminyl-tRNA synthetase	Rs+fox	2.07202
COG0102	J - Translation, ribosomal structure and biogenesis	Glutamyl- or glutaminyl-tRNA synthetase	Rs+fox	2.24325
COG4870	O - Posttranslational modification, protein turnover, chaperones	Hydrogenase maturation factor HypF (carbamoyltransferase)	Rs+fox	2.13975
COG2193	P - Inorganic ion transport and metabolism	NhaP-type Na+/H+ or K+/H+ antiporter	Rs+fox	2.23529
COG0090	J - Translation, ribosomal structure and biogenesis	Glutamyl- or glutaminyl-tRNA synthetase	Rs+fox	2.00287
COG0605	P - Inorganic ion transport and metabolism	NhaP-type Na+/H+ or K+/H+ antiporter	Rs+fox	2.29874
COG0254	J - Translation, ribosomal structure and biogenesis	Glutamyl- or glutaminyl-tRNA synthetase	Rs+fox	2.04435
COG2208	K - Transcription	DNA-directed RNA polymerase, beta subunit/140 kD subunit	Rs+fox	2.14542
COG1404	O - Posttranslational modification, protein turnover, chaperones	Hydrogenase maturation factor HypF (carbamoyltransferase)	Rs+fox	2.38253
COG5272	O - Posttranslational modification, protein turnover, chaperones	Hydrogenase maturation factor HypF (carbamoyltransferase)	Rs+fox	2.72944
COG0753	P - Inorganic ion transport and metabolism	NhaP-type Na+/H+ or K+/H+ antiporter	Rs+fox	2.1781
COG1131	V - Defense mechanisms	Enamine deaminase RidA, house cleaning of reactive enamine intermediates, YjgF/YER057c/UK114 family	Rs+fox	2.00045
COG2814	G - Carbohydrate transport and metabolism	Transketolase	Rs	2.47825
COG1554	G - Carbohydrate transport and metabolism	Transketolase	Rs	2.1871
COG1609	K - Transcription	DNA-directed RNA polymerase, beta subunit/140 kD subunit	Rs	2.21711
COG4771	P - Inorganic ion transport and metabolism	NhaP-type Na+/H+ or K+/H+ antiporter	Rs	2.99176
COG0673	R - General function prediction only	Acetyltransferase (isoleucine patch superfamily)	Rs	2.5035
COG2801	X - Mobilome: prophages, transposons	Transposase	Rs	2.17578
COG1028	I - Lipid transport and metabolism	Undecaprenyl pyrophosphate synthase	Rs	2.3716
COG4977	K - Transcription	DNA-directed RNA polymerase, beta subunit/140 kD subunit	Rs	2.01105
COG4773	P - Inorganic ion transport and metabolism	NhaP-type Na+/H+ or K+/H+ antiporter	Rs	2.1175
COG1835	M - Cell wall/membrane/envelope biogenesis	UDP-N-acetylglucosamine 2-epimerase	Rs	2.18514
COG0749	L - Replication, recombination and repair	3-methyladenine DNA glycosylase/8-oxoguanine DNA glycosylase	Rs	2.00249
COG0477	E - Amino acid transport and metabolism	N-acetyl-gamma-glutamylphosphate reductase	Rs	2.09915
COG1020	Q - Secondary metabolites biosynthesis, transport and catabolism	2-keto-4-pentenoate hydratase/2-oxohepta-3-ene-1,7-dioic acid hydratase (catechol pathway)	Rs	2.50777
COG2755	E - Amino acid transport and metabolism	N-acetyl-gamma-glutamylphosphate reductase	Rs	2.10314
COG3319	Q - Secondary metabolites biosynthesis, transport and catabolism	2-keto-4-pentenoate hydratase/2-oxohepta-3-ene-1,7-dioic acid hydratase (catechol pathway)	Rs	2.3977
COG0841	V - Defense mechanisms	Enamine deaminase RidA, house cleaning of reactive enamine intermediates, YjgF/YER057c/UK114 family	Rs	2.5247
COG2303	I - Lipid transport and metabolism	Undecaprenyl pyrophosphate synthase	Rs	2.12352
COG1309	K - Transcription	DNA-directed RNA polymerase, beta subunit/140 kD subunit	Rs	2.1722
COG3669	G - Carbohydrate transport and metabolism	Transketolase	Rs	2.27843
COG1680	V - Defense mechanisms	Enamine deaminase RidA, house cleaning of reactive enamine intermediates, YjgF/YER057c/UK114 family	Rs	2.28442
COG0583	K - Transcription	DNA-directed RNA polymerase, beta subunit/140 kD subunit	Rs	2.40456
COG0582	L - Replication, recombination and repair	3-methyladenine DNA glycosylase/8-oxoguanine DNA glycosylase	Rs	2.01943
COG4299	R - General function prediction only	Acetyltransferase (isoleucine patch superfamily)	Rs	2.01759
COG3119	P - Inorganic ion transport and metabolism	NhaP-type Na+/H+ or K+/H+ antiporter	Rs	2.04568
COG0772	D - Cell cycle control, cell division, chromosome partitioning	Cell division GTPase FtsZ	Rs	2.06153
COG1506	E - Amino acid transport and metabolism	N-acetyl-gamma-glutamylphosphate reductase	Rs	2.31538
COG0591	E - Amino acid transport and metabolism	N-acetyl-gamma-glutamylphosphate reductase	Rs	2.07767
COG0395	G - Carbohydrate transport and metabolism	Transketolase	Rs	2.03527
COG2271	G - Carbohydrate transport and metabolism	Transketolase	Rs	2.18676

## Sheet: ST_7
Supplementary Table 7. Differential expression of COG genes comparing the fox-resistant cultivar infected (Rs+fox) with the susceptible cultivar infected (Sc+fox), based on LDA Effect Size analysis.
COG ID	Category	COG Name	Treatment	LDA Score
COG0531	E - Amino acid transport and metabolism	N-acetyl-gamma-glutamylphosphate reductase	Rs+fox	2.12915
COG4775	M - Cell wall/membrane/envelope biogenesis	UDP-N-acetylglucosamine 2-epimerase	Rs+fox	2.18312
COG3292	T - Signal transduction mechanisms	Stress-induced morphogen (activity unknown)	Rs+fox	2.49635
COG3291	S - Function unknown	Uncharacterized conserved protein YqgV, UPF0045/DUF77 family	Rs+fox	2.63294
COG1629	P - Inorganic ion transport and metabolism	NhaP-type Na+/H+ or K+/H+ antiporter	Rs+fox	2.60231
COG2804	N - Cell motility	Tat protein secretion system quality control protein TatD (DNase activity)	Rs+fox	2.14427
COG0472	M - Cell wall/membrane/envelope biogenesis	UDP-N-acetylglucosamine 2-epimerase	Rs+fox	2.01012
COG0463	M - Cell wall/membrane/envelope biogenesis	UDP-N-acetylglucosamine 2-epimerase	Rs+fox	2.04529
COG0845	M - Cell wall/membrane/envelope biogenesis	UDP-N-acetylglucosamine 2-epimerase	Rs+fox	2.34698
COG4251	T - Signal transduction mechanisms	Stress-induced morphogen (activity unknown)	Rs+fox	2.34335
COG2972	T - Signal transduction mechanisms	Stress-induced morphogen (activity unknown)	Rs+fox	2.3991
COG4585	T - Signal transduction mechanisms	Stress-induced morphogen (activity unknown)	Rs+fox	2.25214
COG3209	R - General function prediction only	Acetyltransferase (isoleucine patch superfamily)	Rs+fox	2.29156
COG0495	J - Translation, ribosomal structure and biogenesis	Glutamyl- or glutaminyl-tRNA synthetase	Rs+fox	2.11224
COG0322	L - Replication, recombination and repair	3-methyladenine DNA glycosylase/8-oxoguanine DNA glycosylase	Rs+fox	2.02182
COG0178	L - Replication, recombination and repair	3-methyladenine DNA glycosylase/8-oxoguanine DNA glycosylase	Rs+fox	2.22805
COG1629	P - Inorganic ion transport and metabolism	NhaP-type Na+/H+ or K+/H+ antiporter	Rs+fox	2.13432
COG1680	V - Defense mechanisms	Enamine deaminase RidA, house cleaning of reactive enamine intermediates, YjgF/YER057c/UK114 family	Rs+fox	2.30855
COG0367	E - Amino acid transport and metabolism	N-acetyl-gamma-glutamylphosphate reductase	Rs+fox	2.2296
COG0587	L - Replication, recombination and repair	3-methyladenine DNA glycosylase/8-oxoguanine DNA glycosylase	Rs+fox	2.30189
COG1696	M - Cell wall/membrane/envelope biogenesis	UDP-N-acetylglucosamine 2-epimerase	Rs+fox	2.05855
COG3279	K - Transcription	DNA-directed RNA polymerase, beta subunit/140 kD subunit	Rs+fox	2.3344
COG0577	V - Defense mechanisms	Enamine deaminase RidA, house cleaning of reactive enamine intermediates, YjgF/YER057c/UK114 family	Rs+fox	2.87655
COG0771	M - Cell wall/membrane/envelope biogenesis	UDP-N-acetylglucosamine 2-epimerase	Rs+fox	2.01324
COG1228	Q - Secondary metabolites biosynthesis, transport and catabolism	2-keto-4-pentenoate hydratase/2-oxohepta-3-ene-1,7-dioic acid hydratase (catechol pathway)	Rs+fox	2.16692
COG2208	K - Transcription	DNA-directed RNA polymerase, beta subunit/140 kD subunit	Rs+fox	2.28048
COG1873	R - General function prediction only	Acetyltransferase (isoleucine patch superfamily)	Sc+fox	2.78057
COG0723	C - Energy production and conversion	Pyruvate/2-oxoglutarate/acetoin dehydrogenase complex, dehydrogenase (E1) component	Sc+fox	2.1319
COG2261	R - General function prediction only	Acetyltransferase (isoleucine patch superfamily)	Sc+fox	2.63856
COG1063	E - Amino acid transport and metabolism	N-acetyl-gamma-glutamylphosphate reductase	Sc+fox	2.41587
COG0706	M - Cell wall/membrane/envelope biogenesis	UDP-N-acetylglucosamine 2-epimerase	Sc+fox	2.05023
COG3729	R - General function prediction only	Acetyltransferase (isoleucine patch superfamily)	Sc+fox	2.72792
COG0094	J - Translation, ribosomal structure and biogenesis	Glutamyl- or glutaminyl-tRNA synthetase	Sc+fox	2.05343
COG0071	O - Posttranslational modification, protein turnover, chaperones	Hydrogenase maturation factor HypF (carbamoyltransferase)	Sc+fox	3.09397
COG3344	X - Mobilome: prophages, transposons	Transposase	Sc+fox	2.1796
COG0049	J - Translation, ribosomal structure and biogenesis	Glutamyl- or glutaminyl-tRNA synthetase	Sc+fox	2.14308
COG0517	T - Signal transduction mechanisms	Stress-induced morphogen (activity unknown)	Sc+fox	2.38504
COG0459	O - Posttranslational modification, protein turnover, chaperones	Hydrogenase maturation factor HypF (carbamoyltransferase)	Sc+fox	2.52806
COG1038	C - Energy production and conversion	Pyruvate/2-oxoglutarate/acetoin dehydrogenase complex, dehydrogenase (E1) component	Sc+fox	2.05993
COG0028	E - Amino acid transport and metabolism	N-acetyl-gamma-glutamylphosphate reductase	Sc+fox	2.24864
COG0783	P - Inorganic ion transport and metabolism	NhaP-type Na+/H+ or K+/H+ antiporter	Sc+fox	2.25404
COG0326	O - Posttranslational modification, protein turnover, chaperones	Hydrogenase maturation factor HypF (carbamoyltransferase)	Sc+fox	2.44988
COG3685	P - Inorganic ion transport and metabolism	NhaP-type Na+/H+ or K+/H+ antiporter	Sc+fox	3.20491
COG0174	E - Amino acid transport and metabolism	N-acetyl-gamma-glutamylphosphate reductase	Sc+fox	2.31962
COG3861	S - Function unknown	Uncharacterized conserved protein YqgV, UPF0045/DUF77 family	Sc+fox	3.04537
COG0395	G - Carbohydrate transport and metabolism	Transketolase	Sc+fox	2.10093

## Sheet: ST_8
Supplementary Table 8. Analysis of the Biosynthetic Gene Clusters of the rhizosphere samples from common bean cultivars.
Region	Type	From	To	Most similar known cluster	General Class	Similarity
k127_5002 Region 13.1	betalactone	1	12945
k127_13939 Region 52.1	NRPS-like	1	9510
k127_22534 Region 81.1	NRPS-like	1	7762
k127_112005 Region 398.1	NRPS,T1PKS	1	12611
k127_164781 Region 597.1	NRPS-like	1	15222
k127_225199 Region 796.1	NRPS	1	6441
k127_288187 Region 1029.1	hserlactone	1	9067
k127_308855 Region 1106.1	T3PKS	1	11187	alkylresorcinol	Polyketide	1
k127_308919 Region 1107.1	NRPS-like	1	6552
k127_312416 Region 1116.1	bacteriocin	1	5252
k127_430912 Region 1517.1	bacteriocin	1	7077
k127_475508 Region 1678.1	NRPS-like	1	6526
k127_558976 Region 1965.1	arylpolyene,resorcinol	1	8564	flexirubin	Polyketide	0.13
k127_597190 Region 2113.1	NRPS-like	1	5283
k127_679564 Region 2404.1	terpene	1	11866	malleobactin A / malleobactin B / malleobactin C / malleobactin D	NRP:NRP siderophore	0.11
k127_681295 Region 2414.1	acyl_amino_acids	1	39235
k127_707081 Region 2512.1	NRPS	1	6403	nostopeptolide A2	Polyketide + NRP:Cyclic depsipeptide	0.37
k127_720662 Region 2577.1	NRPS-like	1	5209
k127_740594 Region 2653.1	acyl_amino_acids	1	7937
k127_767378 Region 2751.1	NRPS-like	1	9406
k127_771955 Region 2763.1	TfuA-related	1	10488
k127_786300 Region 2811.1	PKS-like	1	6288
k127_799241 Region 2848.1	NRPS-like	1	7967
k127_805365 Region 2889.1	hserlactone	1	6739
k127_822694 Region 2962.1	bacteriocin	1	8342
k127_902942 Region 3243.1	bacteriocin	1	5249
k127_914586 Region 3281.1	lanthipeptide	1	7439
k127_920002 Region 3303.1	betalactone	1	9150
k127_955438 Region 3429.1	terpene	1	6033
k127_957605 Region 3441.1	betalactone	1	8070	paramagnetoquinone 1 / paramagnetoquinone 2	Polyketide	0.07
k127_1010057 Region 3635.1	NRPS-like	1	6512
k127_1017765 Region 3666.1	lanthipeptide	1	7194
k127_1069276 Region 3862.1	NRPS-like	1	26709
k127_1078266 Region 3892.1	NRPS-like	1	10307
k127_1089401 Region 3930.1	NRPS-like	1	12924
k127_1160773 Region 4186.1	bacteriocin	1	5845
k127_1161898 Region 4191.1	arylpolyene,bacteriocin	1	11859	APE Vf	Other	0.1
k127_1189171 Region 4284.1	ladderane	1	7515
k127_1193598 Region 4296.1	bacteriocin	1	5806
k127_1210877 Region 4361.1	betalactone	1	9727	pradimicin-A	Polyketide	0.07
k127_1226243 Region 4425.1	T1PKS	1	13706
k127_1233563 Region 4451.1	terpene	1	9539
k127_1252485 Region 4514.1	terpene	1	10891	carotenoid	Terpene	0.25
k127_1268900 Region 4582.1	NRPS	1	6686	vioprolide A	NRP	0.33
k127_1322635 Region 4767.1	hglE-KS	1	12896
k127_1372303 Region 4970.1	NRPS-like	1	6465
k127_1379265 Region 5001.1	betalactone	1	10942
k127_1380670 Region 5009.1	terpene	1	5093
k127_1411581 Region 5122.1	NRPS-like	1	7113
k127_1419265 Region 5155.1	bacteriocin	1	6338
k127_1424265 Region 5176.1	other	1	10679
k127_1427093 Region 5185.1	NRPS	1	6975
k127_1437933 Region 5222.1	NRPS-like	1	13717
k127_1474502 Region 5352.1	betalactone	8621	36103
k127_1495841 Region 5425.1	bacteriocin	1	5262
k127_1537672 Region 5567.1	terpene	1	5002
k127_1568545 Region 5674.1	terpene	1	6706
k127_1580209 Region 5715.1	NRPS-like	1	7663	cichopeptin	NRP	0.46
k127_1634892 Region 5914.1	T1PKS,NRPS	1	9160
k127_1685536 Region 6099.1	NRPS	1	7623
k127_1717585 Region 6224.1	T3PKS	1	10462
k127_1719059 Region 6229.1	terpene	14314	38635	carotenoid	Terpene	0.5
k127_1830857 Region 6590.1	T1PKS	1	6322	1-heptadecene	Polyketide:Modular type I	1
k127_1861175 Region 6697.1	T3PKS	1	17995
k127_1864940 Region 6715.1	T1PKS	1	8682
k127_1887984 Region 6791.1	bacteriocin	1172	7239
k127_1911198 Region 6870.1	terpene	2529	13747
k127_1922819 Region 6915.1	hglE-KS	1	5825
k127_1927238 Region 6931.1	T1PKS,NRPS	1	62205	microsclerodermin M	NRP + Polyketide:Modular type I	0.45
k127_1928985 Region 6938.1	bacteriocin	1	6497
k127_1990956 Region 7176.1	terpene	6519	18633
k127_2012564 Region 7240.1	NRPS	1	14417	xenoamicin A / xenoamicin B	NRP:Cyclic depsipeptide	0.16
k127_2061748 Region 7434.1	T1PKS	1	8614
k127_2119621 Region 7617.1	lassopeptide	1	9371
k127_2197822 Region 7869.1	T3PKS	1	15144
k127_2220144 Region 7946.1	hserlactone	1	12344
k127_2236122 Region 7995.1	NRPS	1	5983
k127_2290632 Region 8163.1	terpene	1	8473
k127_2329559 Region 8291.1	TfuA-related	1	7697
k127_2342603 Region 8336.1	T1PKS	1	6429
k127_2425309 Region 8617.1	microviridin	1	5230
k127_2446008 Region 8700.1	phosphonate	1	8801
k127_2451337 Region 8712.1	bacteriocin	3247	13513
k127_2461159 Region 8745.1	terpene	1	7415	malleobactin A / malleobactin B / malleobactin C / malleobactin D	NRP:NRP siderophore	0.07
k127_2475305 Region 8788.1	terpene	1	8769	malleobactin A / malleobactin B / malleobactin C / malleobactin D	NRP:NRP siderophore	0.07
k127_2517523 Region 8952.1	indole	1	13847
k127_2541431 Region 9044.1	lanthipeptide	1	9734
k127_2601094 Region 9245.1	NRPS	1	6890
k127_2636031 Region 9381.1	NRPS	1	29568
k127_2705185 Region 9650.1	T3PKS	1	12781
k127_2715175 Region 9697.1	NRPS	1	7726	bleomycin	NRP:Glycopeptide + Polyketide:Modular type I + Saccharide:Hybrid/tailoring	0.09
k127_2727091 Region 9734.1	T3PKS	1	8635
k127_2783564 Region 9922.1	NRPS	1	7047	pyoverdin	NRP	0.02
k127_2835882 Region 10104.1	terpene	1	15305	malleobactin A / malleobactin B / malleobactin C / malleobactin D	NRP:NRP siderophore	0.07
k127_2846067 Region 10141.1	terpene	1	11390	malleobactin A / malleobactin B / malleobactin C / malleobactin D	NRP:NRP siderophore	0.07
k127_2867652 Region 10204.1	NRPS	1	6901
k127_2871257 Region 10213.1	terpene	317	18710
k127_2884627 Region 10249.1	acyl_amino_acids	1	7606
k127_2908904 Region 10331.1	T3PKS	1	7426
k127_2958498 Region 10487.1	terpene	1	7896
k127_2961139 Region 10497.1	T1PKS	1	7144
k127_2977716 Region 10544.1	hserlactone	1	5302
k127_3028645 Region 10687.1	butyrolactone	1	5965
k127_3098599 Region 10936.1	NRPS-like	1	7385
k127_3146261 Region 11078.1	NRPS-like	1	9851
k127_3166605 Region 11148.1	terpene	1	6775
k127_3229544 Region 11356.1	bacteriocin	1	5046
k127_3231420 Region 11366.1	NRPS	1	5886
k127_3244926 Region 11413.1	NRPS	1	17682
k127_3269526 Region 11498.1	TfuA-related	1	7253
k127_3303402 Region 11587.1	T1PKS	1	9309
k127_3306637 Region 11598.1	NRPS-like	1	8084
k127_3409334 Region 11951.1	T3PKS	1	5754
k127_3479871 Region 12191.1	NRPS-like,T1PKS	1	6432
k127_3489980 Region 12226.1	NRPS-like	1	5925
k127_3494162 Region 12244.1	lassopeptide	1	8470
k127_3579237 Region 12525.1	T1PKS	1	5250	BE-43547A1 / BE-43547A2 / BE-43547B1 / BE-43547B2 / BE-43547B3 / BE-43547C1 / BE-43547C2	NRP:Cyclic depsipeptide + Polyketide:Modular type I	0.1
k127_3596088 Region 12588.1	T3PKS	1	5700
k127_3610374 Region 12637.1	T1PKS,NRPS	1	7791
k127_3643462 Region 12740.1	hglE-KS	1	8039
k127_3644253 Region 12743.1	NRPS	1	5699
k127_3659127 Region 12792.1	NRPS	1	11312
k127_3698595 Region 12916.1	betalactone	1	5171
k127_3706771 Region 12948.1	NRPS	1	10329
k127_3708818 Region 12957.1	bacteriocin	1	5564
k127_3719562 Region 12985.1	bacteriocin	1	5314
k127_3809609 Region 13268.1	NRPS	1	5522	nostocyclopeptide A2	NRP	0.28
k127_3874882 Region 13492.1	bacteriocin	1881	12729
k127_3875075 Region 13493.1	NRPS	1	16942
k127_3877954 Region 13498.1	NRPS	1	19461
k127_3891053 Region 13540.1	T3PKS	1	12535
k127_3938183 Region 13692.1	terpene	1	9202	carotenoid	Terpene	1
k127_3954743 Region 13747.1	terpene	1	12628	carotenoid	Terpene	0.66
k127_3956632 Region 13752.1	arylpolyene	1	11247	xanthomonadin I	Other	0.14
k127_4030939 Region 13970.1	NRPS	1	6822
k127_4088420 Region 14130.1	NRPS-like	1	9173
k127_4094914 Region 14150.1	bacteriocin	1	5941
k127_4107699 Region 14182.1	terpene	1	5369
k127_4157745 Region 14333.1	NRPS	1	6657
k127_4165470 Region 14358.1	arylpolyene	1	6309
k127_4181864 Region 14409.1	terpene	1	5409
k127_4236681 Region 14578.1	terpene	1	5113	carotenoid	Terpene	0.28
k127_4239862 Region 14587.1	bacteriocin	647	6180
k127_4284602 Region 14723.1	terpene	1	5135
k127_4343676 Region 14911.1	NRPS	1	11284	rhizomide A / rhizomide B / rhizomide C	NRP	1
k127_4361294 Region 14978.1	NRPS	1	7574
k127_4420170 Region 15168.1	NRPS	1	5430	puwainaphycin A / puwainaphycin B / puwainaphycin C / puwainaphycin D	NRP + Polyketide	0.2
k127_4463566 Region 15312.1	NRPS	1	5476
k127_4484778 Region 15374.1	T1PKS	1	9999	myxalamid	NRP + Polyketide	0.45
k127_4519220 Region 15485.1	bacteriocin	197	8081	lipopolysaccharide	Saccharide:Lipopolysaccharide	0.05
k127_4565364 Region 15646.1	arylpolyene	1	14599	flexirubin	Polyketide	0.11
k127_4703249 Region 16056.1	NRPS-like	1	5493
k127_4708483 Region 16074.1	lassopeptide	1	7203
k127_4716941 Region 16104.1	terpene	1	7415
k127_4752947 Region 16215.1	T1PKS	1	5684
k127_4755009 Region 16223.1	phosphonate	1	17588	phosphonoacetic Acid	Other	0.23
k127_4766746 Region 16249.1	terpene	1	8341
k127_4838930 Region 16463.1	lassopeptide	1	7157
k127_4896645 Region 16649.1	T3PKS	1	9472
k127_4908489 Region 16692.1	NRPS-like	1	5124
k127_4972589 Region 16922.1	NRPS-like	1	7789
k127_4974726 Region 16927.1	arylpolyene	1	5879
k127_4980548 Region 16952.1	terpene	1	6703
k127_5003060 Region 17031.1	terpene	1	7107	hopene	Terpene	0.3
k127_5024860 Region 17103.1	siderophore	1	9090
k127_5032756 Region 17134.1	betalactone	1	6278
k127_5047946 Region 17181.1	T3PKS	1	5868
k127_5064869 Region 17236.1	NRPS-like	1	9507
k127_5107927 Region 17383.1	arylpolyene	1	9459	flexirubin	Polyketide	0.22
k127_5150937 Region 17517.1	other	1	15080
k127_5283455 Region 17960.1	bacteriocin	1	7008
k127_5316895 Region 18060.1	NRPS	1	5495
k127_5368448 Region 18234.1	NRPS-like	1	8714	microcystin	NRP + Polyketide	0.22
k127_5377241 Region 18258.1	T1PKS	1	5457
k127_5398416 Region 18328.1	terpene	1	5061
k127_5433769 Region 18438.1	arylpolyene	1	12867	flexirubin	Polyketide	0.25
k127_5458000 Region 18524.1	NRPS	1	14296
k127_5512400 Region 18684.1	phosphonate	1	10595
k127_5536460 Region 18754.1	NRPS	1	6948
k127_5618467 Region 18982.1	hserlactone	1	6184
k127_5746170 Region 19360.1	lassopeptide	3053	25710
k127_5776750 Region 19457.1	NRPS	1	5475
k127_5800773 Region 19526.1	arylpolyene	1	15034	APE Vf	Other	0.1
k127_5831957 Region 19628.1	LAP,bacteriocin	1	18970
k127_5849457 Region 19678.1	terpene	1	9404
k127_5872809 Region 19755.1	terpene	1	6086
k127_5908656 Region 19888.1	lanthipeptide,bacteriocin	1	11312
k127_5997389 Region 20131.1	NRPS	1	8585	pyoverdin	NRP	0.03
k127_6031831 Region 20233.1	NRPS	1	5155
k127_6060875 Region 20311.1	terpene	1	9850
k127_6099421 Region 20416.1	lanthipeptide	1	7664
k127_6127317 Region 20493.1	terpene	1	6335	malleobactin A / malleobactin B / malleobactin C / malleobactin D	NRP:NRP siderophore	0.07
k127_6182253 Region 20637.1	NRPS-like	1	6999
k127_6323811 Region 21059.1	acyl_amino_acids	1	8102	N-acyl alanine	Other	1
k127_6374374 Region 21207.1	arylpolyene	1	5255
k127_6410146 Region 21321.1	terpene	1	14478
k127_6436452 Region 21385.1	arylpolyene	1	9398
k127_6453891 Region 21436.1	NRPS	1	5303
k127_6526115 Region 21639.1	terpene	1	11446	carotenoid	Terpene	0.28
k127_6607470 Region 21893.1	arylpolyene	1	9695	APE Ec	Other	0.26
k127_6661654 Region 22036.1	bacteriocin	194	7592
k127_6671804 Region 22070.1	terpene	13982	34833
k127_6690936 Region 22129.1	T3PKS	1	5665
k127_6735941 Region 22260.1	T1PKS,NRPS	1	10814
k127_6738372 Region 22266.1	NRPS-like	1	7343
k127_6765745 Region 22352.1	terpene	1	6976
k127_6860793 Region 22635.1	lanthipeptide	1	9178
k127_6886523 Region 22701.1	terpene	1123	13209	carotenoid	Terpene	0.28
k127_6919969 Region 22792.1	NRPS-like,T1PKS	1	12995	rhizomide A / rhizomide B / rhizomide C	NRP	1
k127_6923010 Region 22800.1	other	1	12143
k127_6943547 Region 22844.1	bacteriocin	1	9190
k127_6978467 Region 22948.1	terpene	1	13607	carotenoid	Terpene	0.42
k127_7029543 Region 23083.1	terpene	1	9395
k127_7030030 Region 23086.1	T3PKS	1	7644
k127_7051993 Region 23163.1	terpene	1	6562
k127_7133713 Region 23402.1	NRPS	1	10923	anatoxin-a / homoanatoxin-a	Alkaloid + Polyketide:Modular type I	0.13
k127_7157324 Region 23477.1	T3PKS	1	7149
k127_7183147 Region 23551.1	TfuA-related	1	6018
k127_7209327 Region 23635.1	terpene	1	5338
k127_7299554 Region 23860.1	NRPS	1	17563
k127_7353194 Region 24020.1	terpene	1	7837	carotenoid	Terpene	0.25
k127_7417871 Region 24199.1	NRPS	1	5292	rhizomide A / rhizomide B / rhizomide C	NRP	1
k127_7432860 Region 24242.1	T3PKS	1	6543
k127_7472787 Region 24362.1	lanthipeptide	1	6191
k127_7491704 Region 24417.1	lassopeptide	1	5567
k127_7494677 Region 24427.1	NRPS-like	1	11249
k127_7539313 Region 24543.1	terpene	14783	32561
k127_7554152 Region 24576.1	terpene	1	5675
k127_7594129 Region 24693.1	NRPS	1	7156	ralsolamycin	NRP + Polyketide	0.6
k127_7644024 Region 24850.1	NRPS-like	1	8148
k127_7666433 Region 24915.1	terpene	1	5047
k127_7779150 Region 25254.1	bacteriocin	1	9395
k127_7794735 Region 25308.1	terpene	1	14031
k127_7800063 Region 25322.1	NRPS,T1PKS	1	7456
k127_7862727 Region 25478.1	terpene	1	6065
k127_7930747 Region 25665.1	terpene	1	5618
k127_7949111 Region 25728.1	terpene	1	5054	hopene	Terpene	0.23
k127_7949210 Region 25729.1	terpene	1	6997
k127_8015054 Region 25901.1	lassopeptide	1	15603	rubrivinodin	RiPP:Lassopeptide	0.8
k127_8021921 Region 25930.1	lanthipeptide	1570	20104
k127_8039853 Region 25971.1	nucleoside	3860	15751
k127_8066961 Region 26045.1	bacteriocin	1	6257
k127_8168740 Region 26355.1	lassopeptide,hserlactone	1	12566
k127_8329119 Region 26817.1	NRPS	1	7888
k127_8355229 Region 26885.1	terpene	1	5529
k127_8359811 Region 26898.1	NRPS	1	8033
k127_8417740 Region 27074.1	other	1	6794
k127_8497977 Region 27286.1	NRPS,T1PKS	1	24106	BE-43547A1 / BE-43547A2 / BE-43547B1 / BE-43547B2 / BE-43547B3 / BE-43547C1 / BE-43547C2	NRP:Cyclic depsipeptide + Polyketide:Modular type I	0.2
k127_8520106 Region 27349.1	terpene	1	6726	R1128	Polyketide	0.14
k127_8581592 Region 27541.1	bacteriocin	1	5175
k127_8586985 Region 27556.1	T1PKS	1	5885	1-heptadecene	Polyketide:Modular type I	1
k127_8605969 Region 27600.1	terpene	1	8154
k127_8629501 Region 27665.1	terpene	1	7006
k127_8719860 Region 27905.1	bacteriocin	1	5694
k127_8754946 Region 28010.1	NRPS	1	5223
k127_8787045 Region 28110.1	terpene	1	5486
k127_8821500 Region 28215.1	bacteriocin	1	9403
k127_8846789 Region 28285.1	NRPS	1	10463
k127_8889729 Region 28404.1	NRPS	1	10850
k127_8912714 Region 28461.1	NRPS-like	1	21016	enduracidin	NRP	0.06
k127_8943841 Region 28535.1	betalactone	1	5957
k127_8960788 Region 28587.1	terpene	1	8541
k127_8989893 Region 28662.1	T3PKS	1	8234
k127_9059181 Region 28840.1	arylpolyene	1	12605
k127_9062697 Region 28853.1	phosphonate	1	6303
k127_9081664 Region 28900.1	hserlactone	1	8293
k127_9101633 Region 28941.1	NRPS-like	1	8735
k127_9106600 Region 28956.1	arylpolyene	1	28159
k127_9144974 Region 29041.1	lassopeptide	1	6894
k127_9196389 Region 29176.1	NRPS-like	1	7010
k127_9273248 Region 29383.1	NRPS-like	1	9871
k127_9329797 Region 29531.1	ectoine	1	5609
k127_9333775 Region 29539.1	NRPS-like,T1PKS	1	6564	tubulysin A / tubulysin B / tubulysin C / tubulysin D / tubulysin E / tubulysin F / tubulysin G / tubulysin H / tubulysin I	NRP + Polyketide	0.17
k127_9374664 Region 29644.1	NRPS	1	9775
k127_9423005 Region 29767.1	NRPS-like	1	5840
k127_9464329 Region 29874.1	bacteriocin	1	7293
k127_9486143 Region 29938.1	terpene	1	5959	carotenoid	Terpene	0.28
k127_9563375 Region 30141.1	lanthipeptide	1	6878
k127_9621604 Region 30313.1	NRPS	1	10208
k127_9658208 Region 30413.1	betalactone	1	8088
k127_9677386 Region 30462.1	terpene	1	5017
k127_9697317 Region 30507.1	terpene	1	7507
k127_9721649 Region 30555.1	TfuA-related	1	7659
k127_9747366 Region 30627.1	butyrolactone	5881	16828
k127_9829333 Region 30840.1	terpene	1	5946	malleobactin A / malleobactin B / malleobactin C / malleobactin D	NRP:NRP siderophore	0.07
k127_9897834 Region 31013.1	NRPS-like	1	16229
k127_9955268 Region 31161.1	NRPS	1	10502
k127_9955289 Region 31162.1	NRPS	1	10639
k127_9956242 Region 31167.1	NRPS	1	8059
k127_10066402 Region 31458.1	NRPS-like	1	10172
k127_10095779 Region 31532.1	lassopeptide	1	17410
k127_10124750 Region 31604.1	T3PKS	1	6233
k127_10193004 Region 31787.1	arylpolyene	1	5063
k127_10193172 Region 31789.1	terpene	1	8981
k127_10220070 Region 31861.1	terpene	283	14055
k127_10254263 Region 31944.1	indole	1	9251
k127_10282758 Region 32022.1	lassopeptide	1	5026
k127_10305470 Region 32082.1	hglE-KS	1	6811
k127_10356345 Region 32198.1	phosphonate	1	12298
k127_10396894 Region 32315.1	NRPS-like	7136	29810
k127_10437632 Region 32425.1	T3PKS	1	5665
k127_10438098 Region 32427.1	NRPS-like	1	27163
k127_10457530 Region 32472.1	T1PKS	1	24417	calicheamicin	Polyketide	0.05
k127_10481187 Region 32541.1	T3PKS	1	8671	alkylresorcinol	Polyketide	1
k127_10486625 Region 32557.1	T3PKS	1	8788
k127_10513252 Region 32623.1	NRPS-like	1	7614
k127_10524568 Region 32656.1	LAP	1	5839
k127_10576086 Region 32775.1	NRPS-like	1	8032
k127_10603662 Region 32844.1	NRPS-like	1	10470
k127_10613294 Region 32868.1	hglE-KS	1	10278
k127_10727052 Region 33160.1	NRPS-like	1	6035
k127_10817980 Region 33381.1	acyl_amino_acids	1	5450	N-tetradecanoyl tyrosine	Other	0.06
k127_10829246 Region 33407.1	ladderane	1	5102
k127_10861016 Region 33489.1	NRPS	1	6097
k127_10922980 Region 33643.1	bacteriocin	1	5353
k127_10924996 Region 33646.1	other	1	8562
k127_10937844 Region 33673.1	ladderane	1	8301
k127_10977547 Region 33764.1	NRPS	1	12961
k127_10985406 Region 33776.1	terpene	1	7913	malleobactin A / malleobactin B / malleobactin C / malleobactin D	NRP:NRP siderophore	0.07
k127_11000869 Region 33819.1	bacteriocin	6259	13963
k127_11073429 Region 33990.1	NRPS	1	6057
k127_11107613 Region 34072.1	NRPS	1	13445
k127_11137978 Region 34152.1	terpene	1	5219
k127_11142752 Region 34162.1	bacteriocin	7843	17935
k127_11218763 Region 34340.1	NRPS	1	25102	exopolysaccharide	Saccharide	0.12
k127_11252045 Region 34433.1	ladderane	1	5614
k127_11286510 Region 34525.1	terpene	5190	21296
k127_11300541 Region 34555.1	NRPS	5476	41371
k127_11446710 Region 34922.1	LAP	1	13651
k127_11701514 Region 35564.1	NRPS-like	1	7758
k127_11778730 Region 35732.1	T3PKS	1	22058
k127_11793642 Region 35770.1	NRPS	1	6623
k127_11831435 Region 35862.1	acyl_amino_acids	1	6876	N-tetradecanoyl tyrosine	Other	0.06
k127_11860475 Region 35928.1	NRPS-like	1	7799
k127_11876266 Region 35966.1	bacteriocin	1	6353
k127_11881643 Region 35977.1	T1PKS	1	9036
k127_11899407 Region 36012.1	terpene	1	5474
k127_11971444 Region 36203.1	terpene	1	5425
k127_11976090 Region 36221.1	cyanobactin	1	7812
k127_12101565 Region 36511.1	NRPS	1	7099	vioprolide A	NRP	0.16
k127_12129245 Region 36579.1	acyl_amino_acids	1	5778
k127_12130263 Region 36582.1	arylpolyene	1	5559
k127_12241019 Region 36844.1	bacteriocin	889	8213
k127_12244174 Region 36850.1	NRPS-like	1	5341
k127_12290919 Region 36979.1	thiopeptide	1	9506
k127_12345510 Region 37133.1	lanthipeptide	4644	19535
k127_12377544 Region 37221.1	NRPS-like	1	6983
k127_12436543 Region 37383.1	terpene	1	5403
k127_12448122 Region 37412.1	T1PKS	1	10873
k127_12479036 Region 37483.1	bacteriocin	1755	9030
k127_12673695 Region 37943.1	arylpolyene	1	15461	flexirubin	Other	0.08
k127_12722165 Region 38058.1	terpene	1	6033
k127_12738261 Region 38104.1	T1PKS,hglE-KS	1	21244
k127_12852964 Region 38400.1	bacteriocin	17	10847
k127_12863671 Region 38419.1	TfuA-related	1	8374
k127_12870031 Region 38439.1	hserlactone	1	5153
k127_12892727 Region 38499.1	NRPS-like	1	5447
k127_12893587 Region 38501.1	resorcinol	1	6608	flexirubin	Polyketide	0.11
k127_12914536 Region 38556.1	NRPS,T1PKS	1	8066
k127_12937035 Region 38606.1	nucleoside	1	9235
k127_12969375 Region 38692.1	bacteriocin	1	8167
k127_12970659 Region 38698.1	lassopeptide	1	11604	rubrivinodin	RiPP:Lassopeptide	0.4
k127_12978151 Region 38715.1	T3PKS	1	9509
k127_13005015 Region 38779.1	terpene	1	7513
k127_13022871 Region 38824.1	terpene	1	6393
k127_13142711 Region 39102.1	terpene	1	10279
k127_13201985 Region 39220.1	arylpolyene	1	8286
k127_13214135 Region 39242.1	T3PKS	1	5652
k127_13236167 Region 39293.1	NRPS-like	1	5470
k127_13251477 Region 39334.1	lassopeptide	1	10104
k127_13298261 Region 39457.1	T3PKS	1	6460
k127_13388087 Region 39667.1	terpene	1	7150	malleobactin A / malleobactin B / malleobactin C / malleobactin D	NRP:NRP siderophore	0.07
k127_13438406 Region 39771.1	lassopeptide	1	8858
k127_13448731 Region 39801.1	terpene	1	6778
k127_13465404 Region 39832.1	hserlactone	1	7437
k127_13520956 Region 39957.1	bacteriocin	1	5300
k127_13543021 Region 39996.1	resorcinol	1	8279	flexirubin	Polyketide	0.3
k127_13543725 Region 39999.1	T1PKS	1	5909
k127_13564015 Region 40041.1	terpene	1	8671
k127_13565063 Region 40046.1	NRPS	1	6301
k127_13568722 Region 40061.1	acyl_amino_acids	1	7922
k127_13612069 Region 40173.1	lassopeptide	1	10178
k127_13689631 Region 40344.1	lassopeptide	1	10757
k127_13741977 Region 40484.1	NRPS-like	1	5112	xenotetrapeptide	NRP	1
k127_13745397 Region 40494.1	T1PKS	1	6456	myxalamid	NRP + Polyketide	0.18
k127_13891421 Region 40806.1	indole	1	5657
k127_14111800 Region 41271.1	NRPS-like	1	15237
k127_14134339 Region 41324.1	bacteriocin	1	5180
k127_14136211 Region 41329.1	terpene	1	6491
k127_14138196 Region 41335.1	NRPS	1	7769	icosalide A / icosalide B	NRP:Lipopeptide	1
k127_14154372 Region 41382.1	terpene	1	12324
k127_14178407 Region 41434.1	TfuA-related	1	13107	ravidomycin	Polyketide	0.05
k127_14204849 Region 41481.1	ladderane	1	21728
k127_14244260 Region 41559.1	TfuA-related	1	12869	exopolysaccharide	Saccharide	0.14
k127_14300893 Region 41690.1	NRPS	1	5384
k127_14301731 Region 41693.1	acyl_amino_acids	1	5333
k127_14313142 Region 41717.1	T3PKS	1	21800
k127_14467079 Region 42046.1	terpene	1	11221	carotenoid	Terpene	0.28
k127_14495314 Region 42108.1	arylpolyene	1	19071	APE Vf	Other	0.25
k127_14532626 Region 42200.1	lanthipeptide	1	6155
k127_14548544 Region 42236.1	terpene	1	5507
k127_14616590 Region 42382.1	lassopeptide	1	5423
k127_14617601 Region 42388.1	terpene	1	5786
k127_14655463 Region 42471.1	NRPS-like,T1PKS	1	5369
k127_14670242 Region 42515.1	NRPS-like	1	8097
k127_14695028 Region 42576.1	terpene	1	6690	malleobactin A / malleobactin B / malleobactin C / malleobactin D	NRP:NRP siderophore	0.07
k127_14726809 Region 42672.1	acyl_amino_acids	1	6761
k127_14755327 Region 42733.1	NRPS	1	5474
k127_14776554 Region 42778.1	NRPS	1	12257
k127_14816919 Region 42862.1	bacteriocin	1	6768
k127_14829778 Region 42890.1	hserlactone	1	6757
k127_14891607 Region 43010.1	lanthipeptide	5100	24650
k127_14938754 Region 43104.1	lanthipeptide	1	7174
k127_14969942 Region 43176.1	LAP	1	8721
k127_15011118 Region 43265.1	T1PKS,NRPS	1	9872	minutissamide A / minutissamide C / minutissamide D	NRP	0.15
k127_15025161 Region 43304.1	NRPS	1	9961
k127_15055807 Region 43365.1	T3PKS	1	5054
k127_15073457 Region 43406.1	lanthipeptide	1	10317
k127_15114318 Region 43506.1	terpene	1	5458
k127_15135117 Region 43539.1	terpene	1	5685
k127_15181406 Region 43637.1	T1PKS	1	13923	gulmirecin A	Polyketide:Modular type I	0.42
k127_15247723 Region 43769.1	bacteriocin	1	6237
k127_15300596 Region 43900.1	NRPS-like	1	18294
k127_15326935 Region 43977.1	bacteriocin	1	5189
k127_15328106 Region 43981.1	arylpolyene	1	8362	flexirubin	Other	0.36
k127_15458880 Region 44265.1	NRPS-like	1	7859
k127_15473958 Region 44301.1	terpene	1	9869
k127_15487161 Region 44338.1	NRPS	1	8243
k127_15494861 Region 44358.1	terpene	1	8289
k127_15496191 Region 44362.1	T3PKS	1	5059	alkylresorcinol	Polyketide	1
k127_15533878 Region 44443.1	NRPS	1	10191	xenotetrapeptide	NRP	1
k127_15662710 Region 44705.1	T1PKS,NRPS	1	8418	nostopeptolide A2	Polyketide + NRP:Cyclic depsipeptide	0.5
k127_15685292 Region 44751.1	T3PKS	1	7361
k127_15798246 Region 44992.1	NRPS-like	1	5046
k127_15812661 Region 45013.1	terpene	1100	22050
k127_15821977 Region 45038.1	resorcinol	1	10033	flexirubin	Polyketide	0.22
k127_15893260 Region 45197.1	NRPS	1	5300
k127_15967264 Region 45359.1	NRPS	1	5734
k127_15994197 Region 45407.1	terpene	1	8235
k127_16014355 Region 45460.1	NRPS	1	5222
k127_16022881 Region 45487.1	lanthipeptide	1	5383
k127_16060064 Region 45570.1	NRPS-like	1	13070
k127_16144627 Region 45761.1	terpene	1	5275	malleobactin A / malleobactin B / malleobactin C / malleobactin D	NRP:NRP siderophore	0.07
k127_16145551 Region 45766.1	T3PKS	1	11647
k127_16175619 Region 45825.1	T3PKS	1	7284
k127_16255319 Region 46012.1	terpene	13461	35461
k127_16440121 Region 46448.1	bacteriocin	1709	7177
k127_16567628 Region 46720.1	T1PKS	1	13409
k127_16577429 Region 46743.1	bacteriocin	1	5965
k127_16734611 Region 47090.1	hserlactone	1	9626
k127_16752101 Region 47129.1	arylpolyene	1	7689
k127_16756109 Region 47143.1	NRPS,T1PKS	1	9405
k127_16780748 Region 47198.1	terpene	1	11153
k127_16915109 Region 47498.1	bacteriocin	1	10388
k127_17008039 Region 47683.1	terpene	1	5009
k127_17039951 Region 47758.1	bacteriocin	1	8891
k127_17047142 Region 47775.1	NRPS-like	1	12029
k127_17048929 Region 47781.1	hserlactone	1	11115
k127_17101410 Region 47876.1	lassopeptide	1	5794
k127_17166139 Region 48002.1	hserlactone	1	6183	obafluorin	NRP	0.14
k127_17194801 Region 48064.1	bacteriocin	1	9451
k127_17238503 Region 48159.1	NRPS-like	1	8385
k127_17301845 Region 48286.1	T1PKS	1	6548
k127_17345878 Region 48377.1	LAP	1	5532
k127_17358346 Region 48406.1	NRPS	1	5265
k127_17364268 Region 48421.1	hserlactone	1	5166
k127_17384867 Region 48463.1	lassopeptide	1	10982
k127_17401924 Region 48494.1	nucleoside	1	5728
k127_17411981 Region 48518.1	bacteriocin	1	5194
k127_17522515 Region 48748.1	lanthipeptide	1	8886
k127_17536780 Region 48783.1	NRPS-like	1	7951
k127_17547056 Region 48806.1	NRPS	1	6842
k127_17651643 Region 49045.1	NRPS	1	22301
k127_17652471 Region 49048.1	NRPS	1	6029	rhizomide A / rhizomide B / rhizomide C	NRP	1
k127_17707872 Region 49177.1	bacteriocin	9638	20489
k127_17721402 Region 49210.1	TfuA-related,thiopeptide	1	14707
k127_17726430 Region 49226.1	terpene	1	5136
k127_17822478 Region 49390.1	arylpolyene	1	7448
k127_17965043 Region 49700.1	terpene	1	6341
k127_18003941 Region 49766.1	lassopeptide	1	6877
k127_18071932 Region 49919.1	NRPS-like	1	14447
k127_18119176 Region 50006.1	lassopeptide	1	19102
k127_18145701 Region 50062.1	bacteriocin	1	7071
k127_18196016 Region 50154.1	lassopeptide	1	11255
k127_18254670 Region 50295.1	NRPS	1	7681
k127_18313181 Region 50417.1	terpene	1	5807
k127_18359939 Region 50506.1	bacteriocin	1	7679
k127_18368049 Region 50525.1	NRPS-like	1	5335
k127_18381239 Region 50552.1	T3PKS	1	11105
k127_18400661 Region 50600.1	NRPS-like	1	6698
k127_18495439 Region 50817.1	NRPS-like	1	6927
k127_18541428 Region 50901.1	LAP	1	12152
k127_18677298 Region 51173.1	terpene	1	11834
k127_18724044 Region 51276.1	terpene	1	7746
k127_18772699 Region 51373.1	NRPS	1	10669
k127_18812341 Region 51448.1	hserlactone	1	6233	obafluorin	NRP	0.14
k127_18881546 Region 51582.1	bacteriocin	1	6487
k127_19009670 Region 51799.1	terpene	1	5209
k127_19010531 Region 51802.1	lassopeptide	1	5470
k127_19029931 Region 51851.1	bacteriocin	1	5660
k127_19056007 Region 51908.1	bacteriocin	1126	7319
k127_19217137 Region 52226.1	NRPS-like	1	6074
k127_19285332 Region 52348.1	terpene	1	5659
k127_19425214 Region 52639.1	T3PKS	1	11583
k127_19445293 Region 52689.1	bacteriocin	1	6367
k127_19523597 Region 52835.1	NRPS	1	16505
k127_19541415 Region 52868.1	NRPS	1	5154
k127_19665617 Region 53104.1	NRPS-like	1	23193
k127_19695630 Region 53165.1	lanthipeptide	1	5303
k127_19715135 Region 53204.1	lassopeptide	1	7331
k127_19760206 Region 53299.1	NRPS-like	1	10479
k127_19787008 Region 53344.1	NRPS	1	7080
k127_19791946 Region 53353.1	terpene	1	7189
k127_19797272 Region 53364.1	terpene	1	6239	hopene	Terpene	0.3
k127_19805448 Region 53382.1	hserlactone	1	9426
k127_19821596 Region 53411.1	terpene	1	5241
k127_19838487 Region 53438.1	NRPS	1	5732	puwainaphycin F / minutissamide A / minutissamide B / minutissamide C / minutissamide D	NRP	0.3
k127_19891711 Region 53531.1	bacteriocin	1	5197
k127_19896080 Region 53542.1	arylpolyene	1	5587
k127_19896317 Region 53545.1	phenazine	1	5523
k127_19946489 Region 53631.1	NRPS	1	8807
k127_20063595 Region 53857.1	NRPS-like	1	5204
k127_20064823 Region 53860.1	NRPS	1	5584
k127_20129065 Region 53967.1	acyl_amino_acids	1	7108	N-tetradecanoyl tyrosine	Other	0.09
k127_20139119 Region 53987.1	lassopeptide	1	6073
k127_20267000 Region 54223.1	arylpolyene	1	5454
k127_20294903 Region 54275.1	lassopeptide,NRPS	1	8050
k127_20504440 Region 54672.1	bacteriocin	1	6833
k127_20759872 Region 55099.1	terpene	1	8079
k127_20831457 Region 55221.1	arylpolyene	1	5887	flexirubin	Polyketide	0.05
k127_20839067 Region 55230.1	arylpolyene	1	8463	flexirubin	Other	0.08
k127_20880759 Region 55315.1	hglE-KS	1	5876
k127_20997796 Region 55544.1	other	1	11407	chlorizidine A	NRP + Polyketide:Modular type I	0.07
k127_21000126 Region 55552.1	bacteriocin	1011	7968	avilamycin A / avilamycin C	Saccharide:Oligosaccharide	0.05
k127_21218897 Region 55960.1	NRPS	1	7109
k127_21247120 Region 56023.1	T3PKS	1	6463
k127_21343580 Region 56205.1	arylpolyene	1	7406	flexirubin	Other	0.24
k127_21432935 Region 56364.1	T3PKS	1	8725
k127_21439061 Region 56371.1	terpene	1	5127
k127_21454835 Region 56398.1	T3PKS	1	6122
k127_21507041 Region 56494.1	terpene	1	6735
k127_21610963 Region 56664.1	NRPS	1	11530
k127_21657211 Region 56748.1	NRPS	1	5168	stenothricin	NRP:Cyclic depsipeptide	0.09
k127_21703707 Region 56826.1	NRPS-like	1	6886
k127_21792825 Region 56977.1	hserlactone	1	5907
k127_21816570 Region 57020.1	bacteriocin	1341	8747
k127_21866813 Region 57105.1	lassopeptide	1	7533
k127_21980799 Region 57299.1	betalactone	1	10456
k127_21998740 Region 57325.1	NRPS	1	15627	anabaenopeptin NZ857 / nostamide A	NRP	1
k127_22062795 Region 57445.1	NRPS	1	10467	icosalide A / icosalide B	NRP:Lipopeptide	1
k127_22126347 Region 57569.1	other	1	7805
k127_22174507 Region 57652.1	arylpolyene	1	5414
k127_22235854 Region 57747.1	hserlactone	1	10436
k127_22251127 Region 57767.1	NRPS	1	5336
k127_22349935 Region 57943.1	NRPS	1	7557	vioprolide A	NRP	0.16
k127_22537878 Region 58286.1	NRPS-like	1	5799
k127_22572922 Region 58353.1	T3PKS	1	5907
k127_22654498 Region 58504.1	T3PKS	1	6069
k127_22679077 Region 58545.1	T1PKS	1	5199	1-heptadecene	Polyketide:Modular type I	1
k127_22741858 Region 58651.1	bacteriocin	1	7819
k127_22813155 Region 58792.1	NRPS	1	23197
k127_22835145 Region 58839.1	LAP	1	8020
k127_22980109 Region 59138.1	NRPS	1	5187
k127_22984774 Region 59146.1	T3PKS	1	28553	pseudopyronine A / pseudopyronine B	Other:Fatty acid	0.12
k127_22994672 Region 59157.1	NRPS-like	1	9649
k127_23054673 Region 59271.1	T1PKS,NRPS	1	11347
k127_23076680 Region 59312.1	betalactone	74219	96128
k127_23260297 Region 59642.1	acyl_amino_acids	1	6698
k127_23363356 Region 59829.1	NRPS	1	10532
k127_23505972 Region 60089.1	NRPS-like	1	5004
k127_23528988 Region 60125.1	acyl_amino_acids	1	6194
k127_23609207 Region 60253.1	lassopeptide	1	5134
k127_23722739 Region 60445.1	NRPS	1	9532
k127_23753815 Region 60514.1	bacteriocin	1	8973
k127_23775690 Region 60560.1	betalactone	1	9542
k127_23846701 Region 60674.1	terpene	1	7869
k127_24012663 Region 60965.1	TfuA-related	1	7469
k127_24094950 Region 61111.1	T1PKS	1	6615
k127_24150108 Region 61206.1	NRPS	1	12178
k127_24180954 Region 61264.1	T1PKS	1	6207
k127_24257706 Region 61380.1	bacteriocin	4602	11157
k127_24318804 Region 61478.1	bacteriocin	102	5655
k127_24339212 Region 61511.1	terpene	1	9533	malleobactin A / malleobactin B / malleobactin C / malleobactin D	NRP:NRP siderophore	0.07
k127_24346504 Region 61520.1	terpene	1	6834
k127_24485338 Region 61764.1	acyl_amino_acids	1	8690
k127_24600630 Region 61946.1	terpene	1	13943
k127_24690322 Region 62086.1	NRPS-like	1	10708
k127_24924744 Region 62461.1	bacteriocin	1	5198
k127_25192481 Region 62917.1	lanthipeptide	1	5250
k127_25418678 Region 63265.1	terpene	1	7502
k127_25517311 Region 63413.1	bacteriocin	1	6674
k127_25601068 Region 63551.1	terpene	1	7099
k127_25794621 Region 63847.1	NRPS	1	5318
k127_25876355 Region 63981.1	NRPS-like	1	5338
k127_26102413 Region 64308.1	terpene	1	9660	malleobactin A / malleobactin B / malleobactin C / malleobactin D	NRP:NRP siderophore	0.07
k127_26289778 Region 64570.1	betalactone	1	16620
k127_26321441 Region 64620.1	indole	1	5405
k127_26367480 Region 64679.1	T3PKS	1	7023	alkylresorcinol	Polyketide	1
k127_26390622 Region 64703.1	arylpolyene	1	6535
k127_26418125 Region 64743.1	NRPS,T1PKS	1	8770
k127_26448232 Region 64804.1	hserlactone	1	6447
k127_26448771 Region 64807.1	T3PKS	1	6711
k127_26470200 Region 64842.1	acyl_amino_acids	1	6436
k127_26612574 Region 65055.1	hserlactone	1	9489	obafluorin	NRP	0.14
k127_26816245 Region 65367.1	T3PKS	1	12385	epothilone	NRP + Polyketide	0.08
k127_26889505 Region 65473.1	terpene	1	5093
k127_26988882 Region 65635.1	NRPS-like	1	21244
k127_27062171 Region 65750.1	arylpolyene	1	9694
k127_27126216 Region 65830.1	NRPS	1	6718
k127_27269608 Region 66062.1	T3PKS	1	21321	thaxteramide C	NRP	0.07
k127_27277591 Region 66079.1	T1PKS	1	7627
k127_27285324 Region 66087.1	bacteriocin	1	5157
k127_27468251 Region 66360.1	bacteriocin	1	8264
k127_27571236 Region 66525.1	NRPS	1	9914
k127_27623976 Region 66595.1	terpene	1	7163
k127_27661750 Region 66653.1	NRPS-like	1	5279
k127_27670384 Region 66666.1	bacteriocin	1	5867	burkholderic acid	NRP + Polyketide:Modular type I	0.06
k127_27683523 Region 66688.1	T3PKS	1	7999
k127_27692824 Region 66699.1	siderophore	1	5604
k127_27764714 Region 66811.1	bacteriocin	4780	11070
k127_27772656 Region 66826.1	TfuA-related	1	9047
k127_27834084 Region 66921.1	terpene	1	5203	hopene	Terpene	0.15
k127_27991208 Region 67145.1	arylpolyene	1	5621
k127_28048634 Region 67240.1	T3PKS	1	6730
k127_28070834 Region 67281.1	betalactone	1	5196
k127_28104644 Region 67320.1	terpene	1	8815
k127_28122246 Region 67345.1	NRPS	1	5129	ralsolamycin	NRP + Polyketide	0.4
k127_28266995 Region 67548.1	terpene	1	7870
k127_28312488 Region 67618.1	betalactone	1	18871	dactylocycline A	Polyketide	0.05
k127_28418067 Region 67786.1	NRPS	1	11552
k127_28471720 Region 67870.1	betalactone	1	11244
k127_28483358 Region 67892.1	T3PKS	1	8926
k127_28515053 Region 67931.1	terpene	205	18774
k127_28568052 Region 67998.1	arylpolyene	1	5180	APE Vf	Other	0.1
k127_28576933 Region 68017.1	T1PKS	1	5350
k127_28613773 Region 68062.1	terpene	1	5803
k127_28668553 Region 68146.1	acyl_amino_acids	1	11841	N-tetradecanoyl tyrosine	Other	0.06
k127_28681008 Region 68162.1	terpene	1	7270
k127_28722635 Region 68219.1	phosphonate	1	6846
k127_28774828 Region 68305.1	bacteriocin	1	7278
k127_28832929 Region 68392.1	NRPS-like	1	18220
k127_28877877 Region 68463.1	T3PKS	1	6751
k127_28889941 Region 68487.1	terpene	1	6474
k127_28947583 Region 68571.1	NRPS-like	1	5499
k127_28993046 Region 68636.1	hserlactone	1	10075
k127_28997392 Region 68644.1	T3PKS	1	11756
k127_29058620 Region 68733.1	NRPS	1	7191
k127_29215498 Region 68935.1	lassopeptide	1	5229
k127_29233719 Region 68963.1	phosphonate	1	7807
k127_29252464 Region 68987.1	T1PKS	1	7869	stigmatellin	NRP + Polyketide:Modular type I	0.45
k127_29260907 Region 68999.1	terpene	1	10076	carotenoid	Terpene	0.28
k127_29302156 Region 69051.1	terpene	1	8303
k127_29398440 Region 69172.1	NRPS	1	5153
k127_29402979 Region 69179.1	bacteriocin	1	6127
k127_29659735 Region 69517.1	acyl_amino_acids	1	11015
k127_29661554 Region 69520.1	T1PKS	1	10518	1-heptadecene	Polyketide:Modular type I	1
k127_29708480 Region 69584.1	NRPS	1	5263
k127_29713527 Region 69589.1	bacteriocin	2410	7792
k127_29890286 Region 69816.1	NRPS-like	1	5274
k127_30025893 Region 70004.1	bacteriocin	1	7078
k127_30135214 Region 70148.1	NRPS	1	6466	rhizomide A / rhizomide B / rhizomide C	NRP	1
k127_30250804 Region 70276.1	siderophore	1	5096	aerobactin	Other	0.44
k127_30254596 Region 70283.1	T3PKS	1	8244
k127_30311918 Region 70367.1	NRPS	1	5417
k127_30331903 Region 70395.1	terpene	1	5318
k127_30364711 Region 70439.1	NRPS	1	7453
k127_30525086 Region 70652.1	lassopeptide	1	9240
k127_30535546 Region 70662.1	T1PKS	1	5764
k127_30870096 Region 71083.1	NRPS-like	1	8522
k127_30991208 Region 71200.1	arylpolyene	1	9925	APE Ec	Other	0.1
k127_31102680 Region 71352.1	terpene	1	11377
k127_31255729 Region 71525.1	betalactone	1	12177
k127_31379038 Region 71686.1	NRPS	1	5704
k127_31402958 Region 71709.1	cyanobactin	1	6941
k127_31458091 Region 71772.1	resorcinol	1	5030
k127_31572975 Region 71901.1	T3PKS	1	15981
k127_31573093 Region 71902.1	NRPS-like	1	7810
k127_31645400 Region 71995.1	T3PKS	1	10004
k127_31747415 Region 72116.1	lassopeptide	432	14027
k127_31814576 Region 72207.1	bacteriocin	1	5063
k127_32141103 Region 72643.1	NRPS-like	1	15993
k127_32275835 Region 72822.1	resorcinol	1	14354	flexirubin	Polyketide	0.08
k127_32655902 Region 73252.1	NRPS-like	1	8001
k127_32840418 Region 73479.1	bacteriocin	1	5890
k127_33439063 Region 74171.1	NRPS-like	1	7455	glycinocin A	NRP	0.04
k127_33489506 Region 74237.1	arylpolyene	1	7042
k127_33772133 Region 74564.1	NRPS-like	1	6006
k127_33875500 Region 74703.1	terpene	1	9568
k127_34041556 Region 74875.1	bacteriocin	1	5792
k127_34067580 Region 74908.1	NRPS-like	1	5258
k127_34172994 Region 75030.1	NRPS	1	8525	stenothricin	NRP:Cyclic depsipeptide	0.09
k127_34227688 Region 75082.1	NRPS-like	1	6057
k127_34330684 Region 75186.1	NRPS	1	6452
k127_34340609 Region 75202.1	NRPS-like	1	9915
k127_34429555 Region 75307.1	NRPS	1	7110
k127_34665009 Region 75520.1	NRPS	1	9487
k127_34740885 Region 75607.1	NRPS-like	1	10033	malyngamide I	NRP + Polyketide	0.16
k127_34786703 Region 75655.1	lassopeptide	1	7223
k127_34845841 Region 75717.1	NRPS	1	8599
k127_34895204 Region 75783.1	acyl_amino_acids	1	12825
k127_34898039 Region 75788.1	NRPS	1	11291	glycinocin A	NRP	0.04
k127_34928848 Region 75826.1	T3PKS	1	5191
k127_35018402 Region 75935.1	terpene	1	10908
k127_35156005 Region 76066.1	lanthipeptide	1	6095
k127_35188908 Region 76102.1	NRPS-like	1	6751
k127_35257118 Region 76184.1	arylpolyene	1	8610
k127_35470534 Region 76405.1	hserlactone	1	13085
k127_35478237 Region 76413.1	terpene	1	5594
k127_35503743 Region 76442.1	T3PKS	1	5599
k127_35603999 Region 76538.1	terpene	1	6173	malleobactin A / malleobactin B / malleobactin C / malleobactin D	NRP:NRP siderophore	0.11
k127_35631036 Region 76567.1	siderophore	2650	10890	desferrioxamine E	Other	1
k127_35786042 Region 76739.1	T1PKS	1	7301	1-heptadecene	Polyketide:Modular type I	1
k127_35871794 Region 76843.1	terpene	1	12548
k127_35956280 Region 76928.1	T1PKS	1	5302
k127_35983196 Region 76958.1	NRPS-like	1	6431
k127_36178555 Region 77170.1	hserlactone	1	13706
k127_36232059 Region 77229.1	NRPS	1	6932	BE-43547A1 / BE-43547A2 / BE-43547B1 / BE-43547B2 / BE-43547B3 / BE-43547C1 / BE-43547C2	NRP:Cyclic depsipeptide + Polyketide:Modular type I	0.1
k127_36248821 Region 77243.1	hserlactone	1	5027
k127_36308370 Region 77297.1	hglE-KS	1	12850
k127_36428112 Region 77427.1	terpene	1	7601
k127_36455437 Region 77453.1	NRPS-like	1	5186
k127_36717195 Region 77725.1	bacteriocin	1	9167
k127_36901444 Region 77908.1	other	1	5141
k127_37152818 Region 78165.1	ectoine	1	8219
k127_37193387 Region 78216.1	NRPS-like	1	6498
k127_37414402 Region 78427.1	acyl_amino_acids	1	14676
k127_37435494 Region 78451.1	T3PKS	1	5530
k127_37478200 Region 78494.1	LAP	1	7228
k127_37714286 Region 78746.1	bacteriocin	1	7630
k127_38208784 Region 79222.1	terpene	1	12205
k127_38643855 Region 79638.1	terpene	1	9766	malleobactin A / malleobactin B / malleobactin C / malleobactin D	NRP:NRP siderophore	0.07
k127_38790914 Region 79787.1	NRPS	1	7291	icosalide A / icosalide B	NRP:Lipopeptide	1
k127_38835524 Region 79827.1	betalactone	1	5572
k127_38894090 Region 79880.1	terpene	1	7172
k127_39095363 Region 80067.1	terpene	1	6608
k127_39151082 Region 80117.1	terpene	1	9478
k127_39568048 Region 80517.1	lassopeptide	1	6966
k127_39570380 Region 80519.1	arylpolyene	1	12286	flexirubin	Polyketide	0.05
k127_39638844 Region 80569.1	hserlactone	1	11923
k127_39707735 Region 80623.1	NRPS	1	6360
k127_39998653 Region 80858.1	T1PKS	1	8205
k127_40075431 Region 80935.1	NRPS	1	5385
k127_40178882 Region 81021.1	terpene	1	11602
k127_40182027 Region 81023.1	NRPS	1	8745
k127_40199008 Region 81040.1	bacteriocin	1	9399	lipopolysaccharide	Saccharide:Lipopolysaccharide	0.05
k127_40352692 Region 81174.1	lassopeptide	1	6081
k127_40395980 Region 81211.1	T1PKS	1	8918
k127_40416130 Region 81233.1	T1PKS	1	6015
k127_40434580 Region 81252.1	betalactone	1	7603
k127_40537613 Region 81351.1	NRPS	1	7971
k127_40571995 Region 81380.1	hglE-KS	1	11549
k127_40668884 Region 81471.1	NRPS	1	5184
k127_41075007 Region 81814.1	microviridin	1	6778
k127_41135299 Region 81870.1	bacteriocin	66	5935
k127_41141092 Region 81873.1	terpene	1	12029
k127_41399527 Region 82087.1	acyl_amino_acids	1	6384
k127_41511137 Region 82184.1	ladderane	1	8571
k127_41736008 Region 82365.1	terpene	1	5928
k127_42071572 Region 82681.1	terpene	1436	13216
k127_42304787 Region 82874.1	T3PKS	1	13920
k127_42380672 Region 82939.1	NRPS-like	1	8207
k127_42390035 Region 82948.1	terpene	1	5851
k127_42574647 Region 83088.1	T3PKS	1	29478
k127_42723895 Region 83202.1	NRPS	1	8116
k127_42865184 Region 83320.1	bacteriocin	1	10133
k127_43240869 Region 83605.1	terpene	1	9166
k127_43278093 Region 83629.1	bacteriocin	11436	17331
k127_43473992 Region 83768.1	bacteriocin	1	6212
k127_43662184 Region 83926.1	NRPS-like	1	5089
k127_43709111 Region 83962.1	terpene	1	7119
k127_43778122 Region 84020.1	terpene	1	5018	malleobactin A / malleobactin B / malleobactin C / malleobactin D	NRP:NRP siderophore	0.07
k127_44353391 Region 84454.1	NRPS-like	1	19707	N-tetradecanoyl tyrosine	Other	0.06
k127_44561655 Region 84596.1	lassopeptide,hserlactone	672	17412
k127_44620361 Region 84650.1	NRPS	1	5318
k127_44802923 Region 84799.1	NRPS	1	15451
k127_45334391 Region 85164.1	terpene	1	10519
k127_45419169 Region 85226.1	terpene	1	5372
k127_45470645 Region 85256.1	ectoine	1	7313
k127_45516405 Region 85282.1	NRPS	1	9926
k127_45904063 Region 85552.1	terpene	1	6239
k127_45951798 Region 85587.1	indole	1	10205
k127_45970635 Region 85599.1	bacteriocin	3545	13928
k127_45993226 Region 85614.1	lassopeptide	1	13553
k127_46011515 Region 85624.1	NRPS-like	1	5334
k127_46039243 Region 85637.1	T3PKS	1	9031
k127_46075385 Region 85669.1	NRPS	1	6536
k127_46237953 Region 85804.1	T3PKS	1	16067
k127_46258604 Region 85814.1	NRPS	1	5578
k127_46315187 Region 85855.1	NRPS	1	6293	oxazolepoxidomycin A	Polyketide	0.33
k127_46376099 Region 85897.1	betalactone	1	11321
k127_46407365 Region 85917.1	NRPS-like	1	21193
k127_47477896 Region 86622.1	NRPS,T1PKS	1	10765
k127_47486529 Region 86627.1	terpene	1	11059
k127_47726963 Region 86757.1	T3PKS	1	8348
k127_47870611 Region 86864.1	terpene	1	5084
k127_48469012 Region 87209.1	lassopeptide	1	6257
k127_48621811 Region 87314.1	NRPS-like,T1PKS	1	7189
k127_48746623 Region 87383.1	NRPS	1	5422
k127_48785314 Region 87411.1	T1PKS	1	9483
k127_48788284 Region 87413.1	NRPS	1	7645
k127_48907056 Region 87496.1	ladderane	1	8560
k127_49237680 Region 87678.1	arylpolyene	1	6153	flexirubin	Polyketide	0.08
k127_49319348 Region 87729.1	terpene	1	7097
k127_49344916 Region 87744.1	NRPS-like	1	18121	stenothricin	NRP:Cyclic depsipeptide	0.27
k127_49484388 Region 87823.1	NRPS	1	8920
k127_49608888 Region 87895.1	NRPS	1	6598
k127_50733495 Region 88515.1	T1PKS,NRPS	1	12019
k127_51006089 Region 88636.1	terpene	1	5501	hopene	Terpene	0.23
k127_51033167 Region 88652.1	terpene	1	8618
k127_51171598 Region 88724.1	T3PKS	1	5558
k127_51426409 Region 88843.1	terpene	1	10599
k127_51511870 Region 88882.1	T3PKS	1	19027
k127_51850253 Region 89072.1	cyanobactin	1	6235
k127_51868909 Region 89082.1	terpene	1	5278
k127_52054153 Region 89174.1	NRPS-like	1	5300
k127_52247665 Region 89277.1	NRPS-like	1	10189
k127_52251798 Region 89281.1	NRPS-like	1	6457
k127_52307953 Region 89315.1	NRPS	1	15821	colicin V	RiPP	0.01
k127_52316421 Region 89319.1	terpene	1	7131
k127_52383777 Region 89355.1	T1PKS	1	5908
k127_52465198 Region 89402.1	T3PKS	1	21889
k127_52469883 Region 89407.1	bacteriocin	727	7669
k127_52669260 Region 89512.1	bacteriocin	1	6047
k127_52690864 Region 89524.1	terpene	1	8479
k127_53211185 Region 89778.1	hserlactone	1	5076
k127_53831855 Region 90073.1	linaridin	1	12636
k127_53838971 Region 90078.1	acyl_amino_acids	1	5239	N-tetradecanoyl tyrosine	Other	0.06
k127_54237274 Region 90242.1	T3PKS	1	5760
k127_54312602 Region 90285.1	terpene	1	9353
k127_54329694 Region 90292.1	bacteriocin	1196	10078
k127_54416361 Region 90333.1	terpene	1	6681
k127_54911789 Region 90551.1	NRPS	1	8663
k127_55111954 Region 90640.1	lanthipeptide	1	15686
k127_55191951 Region 90687.1	T1PKS	1	6335	phenalamide	NRP + Polyketide	0.5
k127_55641439 Region 90867.1	indole	1	7565
k127_55705810 Region 90908.1	lassopeptide	1	6895
k127_55909323 Region 90987.1	linaridin	1	5059
k127_56252782 Region 91120.1	NRPS	1	6715
k127_56439873 Region 91203.1	ectoine	1	7639
k127_56741870 Region 91305.1	bacteriocin	1	6506
k127_56898701 Region 91366.1	lanthipeptide	1	6654
k127_57174779 Region 91482.1	NRPS-like	1	7627
k127_57283447 Region 91530.1	terpene	1	5431
k127_57793600 Region 91724.1	bacteriocin	1	6726
k127_57882427 Region 91760.1	terpene	1	5126
k127_59266017 Region 92235.1	terpene	1	5548	malleobactin A / malleobactin B / malleobactin C / malleobactin D	NRP:NRP siderophore	0.07
k127_59440398 Region 92286.1	terpene	1	7944
k127_59496914 Region 92297.1	terpene	1	8247
k127_59570136 Region 92325.1	bacteriocin	1	6609
k127_59947187 Region 92474.1	lassopeptide,hserlactone	1	20299
k127_60675243 Region 92694.1	terpene	1	7130
k127_62656522 Region 93278.1	terpene	1	6344
k127_62714000 Region 93290.1	terpene	1	5469
k127_63232909 Region 93423.1	NRPS	1	14517
k127_63254280 Region 93431.1	cyanobactin	1	5014
k127_63258109 Region 93433.1	terpene	1	8140
k127_63357400 Region 93462.1	terpene	1	5458
k127_63798350 Region 93573.1	bacteriocin	1	5100
k127_63833276 Region 93581.1	terpene	1	5273
k127_63933114 Region 93604.1	NRPS-like,T1PKS	1	9946
k127_64141648 Region 93666.1	NRPS-like	1	7548

## Sheet: ST_9
Supplementary Table 9. Analysis of the abundance of Biosynthetic Gene Clusters in the rhizosphere comparing the non-inoculated fox-resistant cultivar (Rs) with the pathogen infection (Rs+fox).
Accesion ID	adj.P.Val	AveExpr	B	BiG-SCAPE class	class	color	Description	family	genus	lineage	logFC	name	number.of.hits	order	Organism	P.Value	phylum	Product Prediction	selected	shared name	species	superkingdom	t	Taxonomy	top.bit.score	X..ORF
k127_40668884	0.263711086877129	227827695356164	-524846852212643	NRPS	no support	gray	k127_40668884 flag=1 multi=24.0912 len=5184	no support	no support	1;131567;2	0.436277033738314	k127_40668884.region001	84	no support		0.104617778596795	no support	NRPS	FALSE	k127_40668884.region001	no support	Bacteria	171223649309061		616	k127_40668884_3	k127_40668884NRPSno support
k127_9621604	0.706510535843188	187249883206775	-627511816969313	NRPS	no support	gray	k127_9621604 flag=0 multi=20.2989 len=10208	no support	no support	1;131567;2;1783270;68336	-0.206926259230156	k127_9621604.region001	20	no support		0.525736713291762	no support	NRPS	FALSE	k127_9621604.region001	no support	Bacteria	-0.650000861013316		3320	k127_9621604_1	k127_9621604NRPSno support
k127_430912	0.527010986058563	301751308322803	-607178998876746	RiPPs	no support	gray	k127_430912 flag=0 multi=24.9161 len=10406	no support	no support	1;131567;2	0.322166183114123	k127_430912.region001	7	no support		0.296039772190442	no support	bacteriocin	FALSE	k127_430912.region001	no support	Bacteria	107734030573924		604	k127_430912_9	k127_430912RiPPsno support
k127_56741870	0.659930178837251	293747509528834	-637776953008507	RiPPs	no support	gray	k127_56741870 flag=1 multi=15.0000 len=6506	no support	no support	1;131567;2	0.19804474630289	k127_56741870.region001	145	no support		0.470936090062264	no support	bacteriocin	FALSE	k127_56741870.region001	no support	Bacteria	0.737014696450782		572	k127_56741870_4	k127_56741870RiPPsno support
k127_10861016	0.638664774612465	148448176593475	-607688117402591	NRPS	Alphaproteobacteria	gray	k127_10861016 flag=0 multi=28.9905 len=6097	Rhizobiaceae	no support	1;131567;2;1224;28211;356;82115;227290	0.446951170244776	k127_10861016.region001	25	Hyphomicrobiales		0.433527791636253	Proteobacteria	NRPS	FALSE	k127_10861016.region001	no support	Bacteria	0.809461290842087		3693	k127_10861016_1	k127_10861016NRPSno support
k127_15967264	0.648743602300608	11069340279781	-611842466718692	NRPS	no support	gray	k127_15967264 flag=0 multi=29.7528 len=5734	no support	no support	1;131567;2	-0.274756404568082	k127_15967264.region001	5	no support		0.454848762986509	no support	NRPS	FALSE	k127_15967264.region001	no support	Bacteria	-0.77260030035382		2037	k127_15967264_1	k127_15967264NRPSno support
k127_15893260	0.799733403394653	11375310716105	-636798358593307	NRPS	no support	gray	k127_15893260 flag=0 multi=35.1875 len=5300	no support	no support	1;131567;2;1783270;68336	-0.141817296890254	k127_15893260.region001	12	no support		0.655232619759334	no support	NRPS	FALSE	k127_15893260.region001	no support	Bacteria	-0.457631149303658		1639	k127_15893260_1	k127_15893260NRPSno support
BGC0001254.1				PKSI			ACT-Toxin II biosynthetic gene cluster					BGC0001254.1			Alternaria alternata			t1pks	FALSE	BGC0001254.1				Eukaryota,Fungi,Dikarya,Ascomycota,Pezizomycotina,Dothideomycetes,Pleosporomycetidae,Pleosporales,Pleosporineae,Pleosporaceae,Alternaria,Alternaria alternata group			BGC0001254.1PKSI
k127_52383777	0.135403236715501	217369126364765	-434859910856403	PKSI	no support	gray	k127_52383777 flag=0 multi=17.0348 len=5908	no support	no support	1;131567;2;1224	0.616890567059557	k127_52383777.region001	9	no support		0.0395866916847131	Proteobacteria	T1PKS	FALSE	k127_52383777.region001	no support	Bacteria	223586381639551		1143	k127_52383777_1	k127_52383777PKSIno support
BGC0001493.1				Others			Achromosin biosynthetic gene cluster					BGC0001493.1			Streptomyces achromogenes subsp. achromogenes			other	FALSE	BGC0001493.1				Bacteria,Actinobacteria,Streptomycetales,Streptomycetaceae,Streptomyces			BGC0001493.1Others
k127_40352692	0.118250296075285	161738828942246	-40250909106301	RiPPs	no support	gray	k127_40352692 flag=1 multi=12.2039 len=6081	no support	no support	1;131567;2;1224	0.96347483547542	k127_40352692.region001	30	no support		0.0309309276502426	Proteobacteria	lassopeptide	FALSE	k127_40352692.region001	no support	Bacteria	240238628758284		1545	k127_40352692_1	k127_40352692RiPPsno support
k127_14755327	0.314534976539058	266177325375859	-544816760672096	NRPS	no support	gray	k127_14755327 flag=1 multi=35.3336 len=5474	no support	no support	1;131567;2	-0.741326242334616	k127_14755327.region001	425	no support		0.135855482824382	no support	NRPS	FALSE	k127_14755327.region001	no support	Bacteria	-156789991500189		3500	k127_14755327_1	k127_14755327NRPSno support
k127_707081	0.557591931543239	114270381629892	-594669941616905	NRPS	no support	gray	k127_707081 flag=0 multi=46.2956 len=6403	no support	no support	1;131567;2	0.279861848680063	k127_707081.region001	96	no support		0.331152015681783	no support	NRPS	FALSE	k127_707081.region001	no support	Bacteria	100998731016167		996	k127_707081_2	k127_707081NRPSno support
k127_225199	0.393076551833155	202743394408585	-570861238278638	NRPS	no support	gray	k127_225199 flag=1 multi=26.0263 len=6441	no support	no support	1;131567;2	0.55384102639864	k127_225199.region001	12	no support		0.187744161155392	no support	NRPS	FALSE	k127_225199.region001	no support	Bacteria	137435253355613		1867	k127_225199_1	k127_225199NRPSno support
k127_5997389	0.268945376949149	353780346315171	-527009120904174	NRPS	Gammaproteobacteria	gray	k127_5997389 flag=0 multi=19.5331 len=8585	Pseudomonadaceae	Pseudomonas	1;131567;2;1224;1236;72274;135621;286	-0.741627489977179	k127_5997389.region001	47	Pseudomonadales		0.107325619909285	Proteobacteria	NRPS	FALSE	k127_5997389.region001	no support	Bacteria	-169797137407228		5159	k127_5997389_1	k127_5997389NRPSPseudomonas
k127_19838487	0.131346779951282	131619585784256	-40749223228836	NRPS	no support	gray	k127_19838487 flag=0 multi=27.4694 len=5732	no support	no support	1;131567;2;57723	0.841276542382734	k127_19838487.region001	4	no support		0.0360741156204226	Acidobacteria	NRPS	FALSE	k127_19838487.region001	no support	Bacteria	233265443913016		1944	k127_19838487_2	k127_19838487NRPSno support
k127_3231420	0.696082369690101	400295494712192	-641980312478945	NRPS	no support	gray	k127_3231420 flag=1 multi=19.3134 len=5886	no support	no support	1;131567;2;1224	-0.205512172562219	k127_3231420.region001	18	no support		0.506538813624252	Proteobacteria	NRPS	FALSE	k127_3231420.region001	no support	Bacteria	-0.678243073225931		2756	k127_3231420_2	k127_3231420NRPSno support
k127_40395980	0.477466377945787	322570761916343	-596825904467625	PKSI	no support	gray	k127_40395980 flag=0 multi=22.2420 len=8918	no support	no support	1;131567;2	0.303465127463117	k127_40395980.region001	10	no support		0.256852111114053	no support	T1PKS	FALSE	k127_40395980.region001	no support	Bacteria	117236865715581		1099	k127_40395980_1	k127_40395980PKSIno support
k127_6735941	0.638507619804464	306044909509854	-632314426965098	PKS-NRP_Hybrids	no support	gray	k127_6735941 flag=0 multi=23.3318 len=10814	no support	no support	1;131567;2;1783257;74201	0.29497862246873	k127_6735941.region001	2	no support		0.430344002858911	Verrucomicrobia	NRPS.T1PKS	FALSE	k127_6735941.region001	no support	Bacteria	0.807386639758438		2594	k127_6735941_2	k127_6735941PKS-NRP_Hybridsno support
k127_30135214	0.0615932357538734	157317388479914	-315544041830244	NRPS	no support	gray	k127_30135214 flag=0 multi=17.6163 len=6466	no support	no support	1;131567;2	0.568096340686985	k127_30135214.region001	75	no support		0.0111429669759812	no support	NRPS	FALSE	k127_30135214.region001	no support	Bacteria	288985008703228		1233	k127_30135214_2	k127_30135214NRPSno support
k127_5316895	0.441185400727744	139336487399511	-570487718709394	NRPS	no support	gray	k127_5316895 flag=0 multi=19.3215 len=5495	no support	no support	1;131567;2	0.502130093982002	k127_5316895.region001	201	no support		0.222146170084744	no support	NRPS	FALSE	k127_5316895.region001	no support	Bacteria	128130165641777		1590	k127_5316895_2	k127_5316895NRPSno support
k127_3644253	0.338032510971938	174737995624939	-551995958507165	NRPS	Alphaproteobacteria	gray	k127_3644253 flag=0 multi=21.5425 len=5699	no support	no support	1;131567;2;1224;28211;356	-0.447084499875681	k127_3644253.region001	4	Hyphomicrobiales		0.151559177454554	Proteobacteria	NRPS	FALSE	k127_3644253.region001	no support	Bacteria	-150413397720227		1935	k127_3644253_1	k127_3644253NRPSno support
k127_31102680	0.00801706586400846	516234185756492	-0.335528511709234	Terpene	Alphaproteobacteria	blue	k127_31102680 flag=1 multi=77.1488 len=11377	Rhizobiaceae	Rhizobium	1;131567;2;1224;28211;356;82115;227290;379;2613769	-0.873239270965263	k127_31102680.region001	1	Hyphomicrobiales		5.57335e+10	Proteobacteria	terpene	FALSE	k127_31102680.region001	no support	Bacteria	-421422504367812		1514	k127_31102680_7	k127_31102680TerpeneRhizobium
k127_5849457	0.912359967720231	540629600602414	-66344946494645	Terpene	no support	gray	k127_5849457 flag=1 multi=23.0067 len=9404	no support	no support	1;131567;2;1224	0.0329380214389784	k127_5849457.region001	30	no support		0.841410660992664	Proteobacteria	terpene	FALSE	k127_5849457.region001	no support	Bacteria	0.203103266041031		931	k127_5849457_8	k127_5849457Terpeneno support
k127_4157745	0.896834688815461	25973359572709	-662410059096395	NRPS	no support	gray	k127_4157745 flag=1 multi=16.2329 len=6657	no support	no support	1;131567;2	0.0685825081223719	k127_4157745.region001	166	no support		0.807361744508755	no support	NRPS	FALSE	k127_4157745.region001	no support	Bacteria	0.247574442534251		627	k127_4157745_2	k127_4157745NRPSno support
k127_8754946	0.836982705376116	12307572885612	-649085314115451	NRPS	no support	gray	k127_8754946 flag=0 multi=22.2928 len=5223	no support	no support	1;131567;2;1224	-0.114471618156263	k127_8754946.region001	8	no support		0.710256450688887	Proteobacteria	NRPS	FALSE	k127_8754946.region001	no support	Bacteria	-0.378830482950345		2079	k127_8754946_1	k127_8754946NRPSno support
k127_22980109	0.921879972475887	192419059032041	-658361327454471	NRPS	Chitinophagia	gray	k127_22980109 flag=0 multi=27.4945 len=5187	Chitinophagaceae	Chitinophaga	1;131567;2;1783270;68336;976;1853228;1853229;563835;79328	0.0672974007245957	k127_22980109.region001	2	Chitinophagales		0.857632024035712	Bacteroidetes	NRPS	FALSE	k127_22980109.region001	no support	Bacteria	0.182530364967612		1554	k127_22980109_1	k127_22980109NRPSChitinophaga
k127_40075431	0.0139406589735769	125965281885767	-0.820684422627108	NRPS	Blastocatellia	green	k127_40075431 flag=0 multi=79.7817 len=5385	NA	Chloracidobacterium	1;131567;2;57723;1562566;458032;2638326;2099375	145926426892601	k127_40075431.region001	1	NA		0.00124301183920454	Acidobacteria	NRPS	FALSE	k127_40075431.region001	Chloracidobacterium sp.	Bacteria	41475148041769		1961	k127_40075431_2	k127_40075431NRPSChloracidobacterium
k127_24339212	0.813239623672707	39641736747967	-656383011520157	Terpene	no support	gray	k127_24339212 flag=1 multi=17.6942 len=9533	no support	no support	1;131567;2;1224	0.087030717214642	k127_24339212.region001	18	no support		0.678289442874689	Proteobacteria	terpene	FALSE	k127_24339212.region001	no support	Bacteria	0.421865991238348		1026	k127_24339212_8	k127_24339212Terpeneno support
k127_679564	0.212267916740571	547356449110748	-497298454790538	Terpene	no support	gray	k127_679564 flag=1 multi=23.4506 len=11866	no support	no support	1;131567;2	-0.301430917840149	k127_679564.region001	60	no support		0.0759127759684973	no support	terpene	FALSE	k127_679564.region001	no support	Bacteria	-188733997973568		1031	k127_679564_8	k127_679564Terpeneno support
BGC0001479.1				NRPS			Anabaenopeptin NZ 857 / nostamide A biosynthetic gene cluster					BGC0001479.1			Nostoc punctiforme PCC 73102			nrps	FALSE	BGC0001479.1				Bacteria,Cyanobacteria,Nostocales,Nostocaceae,Nostoc			BGC0001479.1NRPS
k127_31573093	0.908727341158857	417167759823586	-662893614665937	NRPS	no support	gray	k127_31573093 flag=0 multi=35.3942 len=7810	no support	no support	1;131567;2	0.0641487714332155	k127_31573093.region001	12	no support		0.822334248865585	no support	NRPS-like	FALSE	k127_31573093.region001	no support	Bacteria	0.227960776863088		1323	k127_31573093_8	k127_31573093NRPSno support
k127_4972589	0.182348142005953	211648307790354	-476222309672183	NRPS	no support	gray	k127_4972589 flag=1 multi=25.7127 len=7789	no support	no support	1;131567;2	0.499240362887873	k127_4972589.region001	13	no support		0.0614247849245406	no support	NRPS-like	FALSE	k127_4972589.region001	no support	Bacteria	200772333468848		1258	k127_4972589_5	k127_4972589NRPSno support
k127_11286510	0.821271987833857	377203952692388	-657214919510192	Terpene	no support	gray	k127_11286510 flag=1 multi=18.1863 len=21296	no support	no support	1;131567;2	-0.0840675726920306	k127_11286510.region001	25	no support		0.692386338617385	no support	terpene	FALSE	k127_11286510.region001	no support	Bacteria	-0.402267270368181		932	k127_11286510_13	k127_11286510Terpeneno support
k127_8629501	0.245498886938036	356907369764053	-515414393590629	Terpene	no support	gray	k127_8629501 flag=0 multi=33.1470 len=7006	no support	no support	1;131567;2;57723	-0.373444261065971	k127_8629501.region001	27	no support		0.0936468758859879	Acidobacteria	terpene	FALSE	k127_8629501.region001	no support	Bacteria	-177351659102732		979	k127_8629501_6	k127_8629501Terpeneno support
k127_17301845	0.913569922509219	232247303615391	-663516349657216	PKSI	no support	gray	k127_17301845 flag=0 multi=29.5189 len=6548	no support	no support	1;131567;2	-0.0647211543891766	k127_17301845.region001	7	no support		0.843872686637037	no support	T1PKS	FALSE	k127_17301845.region001	no support	Bacteria	-0.199905088647028		2317	k127_17301845_2	k127_17301845PKSIno support
k127_6919969	0.0506101327970788	480362282584121	-2890109844659	PKS-NRP_Hybrids	no support	gray	k127_6919969 flag=1 multi=27.5553 len=12995	no support	no support	1;131567;2;1224	-0.491869659204546	k127_6919969.region001	6	no support		0.00784100648968826	Proteobacteria	NRPS-like.T1PKS	FALSE	k127_6919969.region001	no support	Bacteria	-300357123600898		2050	k127_6919969_9	k127_6919969PKS-NRP_Hybridsno support
k127_15055807	0.448674826694805	446758883082883	-587875021023531	PKSother	Alphaproteobacteria	gray	k127_15055807 flag=0 multi=29.6292 len=5054	Xanthobacteraceae	Pseudolabrys	1;131567;2;1224;28211;356;335928;556257;331696	-0.210719943980871	k127_15055807.region001	1	Hyphomicrobiales		0.22802370887189	Proteobacteria	T3PKS	FALSE	k127_15055807.region001	Pseudolabrys taiwanensis	Bacteria	-124951925015102		603	k127_15055807_1	k127_15055807PKSotherPseudolabrys
k127_1861175	0.393076551833155	642163111704471	-572817531919326	PKSother	no support	gray	k127_1861175 flag=0 multi=25.1990 len=17995	no support	no support	1;131567;2	-0.156866482799747	k127_1861175.region001	150	no support		0.187772484267716	no support	T3PKS	FALSE	k127_1861175.region001	no support	Bacteria	-137109619169734		996	k127_1861175_12	k127_1861175PKSotherno support
k127_12130263	3.7294e+10	483636239094052	487552494267579	Others	no support	blue	k127_12130263 flag=0 multi=36.9827 len=5559	no support	no support	1;131567;2	-129866530667815	k127_12130263.region001	87	no support		2.76544e+08	no support	arylpolyene	FALSE	k127_12130263.region001	no support	Bacteria	-679445270787229		1043	k127_12130263_4	k127_12130263Othersno support
k127_35257118	0.0016234924676954	569762281405457	216136751064689	Others	no support	blue	k127_35257118 flag=0 multi=36.5423 len=8610	no support	no support	1;131567;2	-0.804747747504756	k127_35257118.region001	42	no support		4.38267e+08	no support	arylpolyene	FALSE	k127_35257118.region001	no support	Bacteria	-540436767011406		1140	k127_35257118_2	k127_35257118Othersno support
k127_30535546	0.953888895625798	145759371854607	-653137641247002	PKSI	Gammaproteobacteria	gray	k127_30535546 flag=1 multi=26.4673 len=5764	Pseudomonadaceae	Pseudomonas	1;131567;2;1224;1236;72274;135621;286	-0.0396230321417361	k127_30535546.region001	13	Pseudomonadales		0.919181670550211	Proteobacteria	T1PKS	FALSE	k127_30535546.region001	no support	Bacteria	-0.103201363540811		2926	k127_30535546_1	k127_30535546PKSIPseudomonas
k127_3479871	0.933808629720223	209986041021535	-664374660088219	PKS-NRP_Hybrids	Betaproteobacteria	gray	k127_3479871 flag=0 multi=30.8449 len=6432	Burkholderiaceae	Paraburkholderia	1;131567;2;1224;28216;80840;119060;1822464;627669	-0.0509398978766084	k127_3479871.region001	1	Burkholderiales		0.880103673316125	Proteobacteria	NRPS-like.T1PKS	FALSE	k127_3479871.region001	Paraburkholderia humisilvae	Bacteria	-0.153070852251733		2237	k127_3479871_2	k127_3479871PKS-NRP_HybridsParaburkholderia
k127_4181864	0.839028961847559	331551250470836	-65840112323671	Terpene	no support	gray	k127_4181864 flag=0 multi=14.4934 len=5409	no support	no support	1;131567;2;1224	0.10473526812292	k127_4181864.region001	20	no support		0.713962438191878	Proteobacteria	terpene	FALSE	k127_4181864.region001	no support	Bacteria	0.37257782622082		1029	k127_4181864_4	k127_4181864Terpeneno support
k127_51033167	0.131346779951282	624852676939025	-431045410760653	Terpene	Alphaproteobacteria	gray	k127_51033167 flag=0 multi=30.5016 len=8618	no support	no support	1;131567;2;1224;28211	-0.324180575727184	k127_51033167.region001	271	no support		0.0360587914794563	Proteobacteria	terpene	FALSE	k127_51033167.region001	no support	Bacteria	-227173445590853		1333	k127_51033167_7	k127_51033167Terpeneno support
k127_22251127	0.998722865089074	118554722238248	-657960266197607	NRPS	no support	gray	k127_22251127 flag=1 multi=8.9827 len=5336	no support	no support	1;131567;2	-5.36905e+10	k127_22251127.region001	91	no support		0.998722865089074	no support	NRPS	FALSE	k127_22251127.region001	no support	Bacteria	-0.00162790726433461		1694	k127_22251127_1	k127_22251127NRPSno support
k127_8846789	0.623097281138271	300271193159497	-629539921283163	NRPS	no support	gray	k127_8846789 flag=0 multi=42.5456 len=10463	no support	no support	1;131567;2	0.217163421139199	k127_8846789.region001	62	no support		0.41174151324043	no support	NRPS	FALSE	k127_8846789.region001	no support	Bacteria	0.84102967479211		1122	k127_8846789_1	k127_8846789NRPSno support
k127_12448122	0.638664774612465	233698421659696	-632674929237656	PKSI	no support	gray	k127_12448122 flag=0 multi=98.0000 len=10873	no support	no support	1;131567;2	0.215849283512146	k127_12448122.region001	14	no support		0.432853336881904	no support	T1PKS	FALSE	k127_12448122.region001	no support	Bacteria	0.802919696444416		2112	k127_12448122_2	k127_12448122PKSIno support
k127_2061748	0.868826241841168	250646606005521	-660388985518343	PKSI	Alphaproteobacteria	gray	k127_2061748 flag=0 multi=27.1793 len=8614	no support	no support	1;131567;2;1224;28211;356;41292	-0.113677675746214	k127_2061748.region001	2	Hyphomicrobiales		0.755201616624165	Proteobacteria	T1PKS	FALSE	k127_2061748.region001	no support	Bacteria	-0.316750926751581		2430	k127_2061748_3	k127_2061748PKSIno support
BGC0001135.1				NRPS			Bicornutin biosynthetic gene cluster					BGC0001135.1			Xenorhabdus budapestensis			nrps	FALSE	BGC0001135.1				Bacteria,Proteobacteria,Gammaproteobacteria,Enterobacteriales,Enterobacteriaceae,Xenorhabdus			BGC0001135.1NRPS
k127_2601094	0.934763242024129	350387615204424	-66441518721792	NRPS	Betaproteobacteria	gray	k127_2601094 flag=1 multi=9.7581 len=6890	no support	no support	1;131567;2;1224;28216;80840	-0.0613316693801809	k127_2601094.region001	6	Burkholderiales		0.882100524163615	Proteobacteria	NRPS	FALSE	k127_2601094.region001	no support	Bacteria	-0.150500873735856		1853	k127_2601094_1	k127_2601094NRPSno support
k127_2867652	0.0128681918167976	181578588393336	-0.953722233030239	NRPS	Chitinophagia	blue	k127_2867652 flag=0 multi=19.3109 len=6901	Chitinophagaceae	Ferruginibacter	1;131567;2;1783270;68336;976;1853228;1853229;563835;1004303;2647248;1940288	-121368669178429	k127_2867652.region001	2	Chitinophagales		0.00108095945824951	Bacteroidetes	NRPS	FALSE	k127_2867652.region001	Ferruginibacter sp.	Bacteria	-395247216119802		1499	k127_2867652_1	k127_2867652NRPSFerruginibacter
k127_9955289	0.539152246420736	348460933184833	-611329603295466	NRPS	no support	gray	k127_9955289 flag=0 multi=45.9787 len=10639	no support	no support	1;131567;2	0.299674886341578	k127_9955289.region001	78	no support		0.313872669277799	no support	NRPS	FALSE	k127_9955289.region001	no support	Bacteria	103713609292656		1221	k127_9955289_6	k127_9955289NRPSno support
k127_11793642	0.807434096955408	202969183211348	-655991587934141	NRPS	no support	gray	k127_11793642 flag=0 multi=15.3562 len=6623	no support	no support	1;131567;2	0.14960000027647	k127_11793642.region001	255	no support		0.67191405486078	no support	NRPS	FALSE	k127_11793642.region001	no support	Bacteria	0.43078514922008		973	k127_11793642_2	k127_11793642NRPSno support
k127_13543725	0.650196883261856	223993100150229	-630339459359772	PKSI	no support	gray	k127_13543725 flag=0 multi=47.0088 len=5909	no support	no support	1;131567;2	0.303309881771481	k127_13543725.region001	387	no support		0.457885129057645	no support	T1PKS	FALSE	k127_13543725.region001	no support	Bacteria	0.760197236832171		1433	k127_13543725_2	k127_13543725PKSIno support
k127_36232059	0.0437326632535615	178114009942834	-270552536123704	NRPS	Gemmatimonadetes	blue	k127_36232059 flag=1 multi=11.2137 len=6932	Gemmatimonadaceae	NA	1;131567;2;1783270;142182;219685;219686;219687;1387399;2026741	-0.835818421273361	k127_36232059.region001	1	Gemmatimonadales		0.00645759400808725	Gemmatimonadetes	NRPS	FALSE	k127_36232059.region001	Gemmatimonadaceae bacterium	Bacteria	-309363813348488		1825	k127_36232059_2	k127_36232059NRPSNA
BGC0000426.1				NRPS			Sevadicin biosynthetic gene cluster					BGC0000426.1			Paenibacillus larvae			nrps	FALSE	BGC0000426.1				Bacteria,Firmicutes,Bacilli,Bacillales,Paenibacillaceae,Paenibacillus			BGC0000426.1NRPS
k127_31379038	0.469842917242832	0.787218055635684	-561018643152215	NRPS	no support	gray	k127_31379038 flag=0 multi=14.8842 len=5704	no support	no support	1;131567;2	-0.417309092070317	k127_31379038.region001	18	no support		0.248156470374735	no support	NRPS	FALSE	k127_31379038.region001	no support	Bacteria	-122381988079773		1025	k127_31379038_1	k127_31379038NRPSno support
k127_59266017	0.0486944407666172	481525808396671	-284455829869587	Terpene	no support	blue	k127_59266017 flag=0 multi=60.3077 len=5548	no support	no support	1;131567;2;1224	-0.56622417985379	k127_59266017.region001	2	no support		0.00747376751638068	Proteobacteria	terpene	FALSE	k127_59266017.region001	no support	Bacteria	-302586955395499		944	k127_59266017_1	k127_59266017Terpeneno support
k127_22679077	0.572592816814964	179427903316982	-600100274957266	PKSI	no support	gray	k127_22679077 flag=1 multi=58.9736 len=5199	no support	no support	1;131567;2	-0.331496512818959	k127_22679077.region001	28	no support		0.35887859645445	no support	T1PKS	FALSE	k127_22679077.region001	no support	Bacteria	-0.952532649741713		1504	k127_22679077_1	k127_22679077PKSIno support
k127_48785314	0.985751967370453	199984220715071	-663389610905924	PKSI	no support	gray	k127_48785314 flag=0 multi=13.6656 len=9483	no support	no support	1;131567;2	-0.00763183488979152	k127_48785314.region001	6	no support		0.984594981493258	no support	T1PKS	FALSE	k127_48785314.region001	no support	Bacteria	-0.0196200425923095		2246	k127_48785314_1	k127_48785314PKSIno support
k127_2342603	0.919101276929202	153159270518781	-657556202948526	PKSI	Alphaproteobacteria	gray	k127_2342603 flag=1 multi=13.9015 len=6429	Chelatococcaceae	Chelatococcus	1;131567;2;1224;28211;356;2036754;28209;1494448	-0.0554283021028179	k127_2342603.region001	1	Hyphomicrobiales		0.852218320157359	Proteobacteria	T1PKS	FALSE	k127_2342603.region001	Chelatococcus reniformis	Bacteria	-0.189590136793798		1779	k127_2342603_1	k127_2342603PKSIChelatococcus
BGC0001132.1				NRPS			Xenotetrapeptide biosynthetic gene cluster					BGC0001132.1			Xenorhabdus nematophila ATCC 19061			nrps	FALSE	BGC0001132.1				Bacteria,Proteobacteria,Gammaproteobacteria,Enterobacteriales,Enterobacteriaceae,Xenorhabdus			BGC0001132.1NRPS
k127_28122246	0.00425531053187991	241555069008804	0.591047305632938	NRPS	no support	green	k127_28122246 flag=0 multi=24.8085 len=5129	no support	no support	1;131567;2	114958385552094	k127_28122246.region001	203	no support		2.24752e+10	no support	NRPS	FALSE	k127_28122246.region001	no support	Bacteria	470131143789322		1278	k127_28122246_1	k127_28122246NRPSno support
k127_9956242	0.813239623672707	282573934162163	-656405116897266	NRPS	NA	gray	k127_9956242 flag=0 multi=17.1708 len=8059	NA	NA	1;131567;2;1783257;74201;417295;2026799	0.126966782973908	k127_9956242.region001	1	NA		0.678654192994477	Verrucomicrobia	NRPS	FALSE	k127_9956242.region001	Verrucomicrobia bacterium	Bacteria	0.421356774137443		1650	k127_9956242_1	k127_9956242NRPSNA
k127_3610374	0.0698795081507631	327295030458917	-338792894232113	PKS-NRP_Hybrids	Gammaproteobacteria	gray	k127_3610374 flag=0 multi=39.8741 len=7791	Rhodanobacteraceae	Dokdonella	1;131567;2;1224;1236;135614;1775411;323413	0.642586942749863	k127_3610374.region001	4	Xanthomonadales		0.0132869487328916	Proteobacteria	NRPS.T1PKS	FALSE	k127_3610374.region001	no support	Bacteria	275622183846948		2586	k127_3610374_1	k127_3610374PKS-NRP_HybridsDokdonella
k127_63933114	0.0337473820881492	161000527439483	-223143538004366	PKS-NRP_Hybrids	Verrucomicrobiae	green	k127_63933114 flag=1 multi=39.0034 len=9946	Verrucomicrobiaceae	Luteolibacter	1;131567;2;1783257;74201;203494;48461;203557;518753	167768016570135	k127_63933114.region001	3	Verrucomicrobiales		0.00459471399322219	Verrucomicrobia	NRPS-like.T1PKS	FALSE	k127_63933114.region001	no support	Bacteria	333044799413938		2333	k127_63933114_5	k127_63933114PKS-NRP_HybridsLuteolibacter
k127_2846067	0.426452444060265	514431460682343	-58182160218821	Terpene	no support	gray	k127_2846067 flag=0 multi=41.5440 len=11390	no support	no support	1;131567;2	0.260771930220987	k127_2846067.region001	31	no support		0.210723566841985	no support	terpene	FALSE	k127_2846067.region001	no support	Bacteria	129951355597261		1150	k127_2846067_4	k127_2846067Terpeneno support
k127_35603999	6.38482e+09	605976662235827	338666757018816	Terpene	no support	green	k127_35603999 flag=1 multi=31.5260 len=6173	no support	no support	1;131567;2	282712578404605	k127_35603999.region001	31	no support		1.26111e+09	no support	terpene	FALSE	k127_35603999.region001	no support	Bacteria	601534273618743		1119	k127_35603999_6	k127_35603999Terpeneno support
BGC0001276.1				PKSI			6-methylsalicyclic acid biosynthetic gene cluster					BGC0001276.1			Aspergillus terreus			t1pks	FALSE	BGC0001276.1				Eukaryota,Fungi,Dikarya,Ascomycota,Pezizomycotina,Eurotiomycetes,Eurotiomycetidae,Eurotiales,Aspergillaceae,Aspergillus			BGC0001276.1PKSI
k127_1864940	0.727879803084867	204124143498244	-645622053885571	PKSI	Alphaproteobacteria	gray	k127_1864940 flag=1 multi=11.3556 len=8682	Rhizobiaceae	Rhizobium	1;131567;2;1224;28211;356;82115;227290;379;2613769;1841654	0.237290406418121	k127_1864940.region001	2	Hyphomicrobiales		0.555307361508408	Proteobacteria	T1PKS	FALSE	k127_1864940.region001	Rhizobium sp. AC44/96	Bacteria	0.60214057341666		2682	k127_1864940_1	k127_1864940PKSIRhizobium
k127_35786042	0.45596642071962	169228109551633	-585678858646784	PKSI	no support	gray	k127_35786042 flag=0 multi=36.8187 len=7301	no support	no support	1;131567;2	-0.367500535501628	k127_35786042.region001	3	no support		0.233334928912857	no support	T1PKS	FALSE	k127_35786042.region001	no support	Bacteria	-123734487068499		1615	k127_35786042_2	k127_35786042PKSIno support
k127_11881643	0.00801706586400846	513846988212757	-0.348157550152309	PKSI	NA	green	k127_11881643 flag=0 multi=23.7368 len=9036	NA	NA	1;131567;2;57723;305072;1978231	183603892725872	k127_11881643.region001	2	NA		5.64582e+10	Acidobacteria	T1PKS	FALSE	k127_11881643.region001	Acidobacteria bacterium	Bacteria	420830787462119		4143	k127_11881643_2	k127_11881643PKSINA
k127_54911789	0.195168462826141	366334763832742	-486241157250749	NRPS	Alphaproteobacteria	gray	k127_54911789 flag=0 multi=14.0271 len=8663	Hyphomicrobiaceae	Hyphomicrobium	1;131567;2;1224;28211;356;45401;81	0.492943176793466	k127_54911789.region001	4	Hyphomicrobiales		0.0668887220014475	Proteobacteria	NRPS	FALSE	k127_54911789.region001	no support	Bacteria	195463792939976		1714	k127_54911789_1	k127_54911789NRPSHyphomicrobium
k127_24094950	0.00295306030060925	226459413750421	126625269955233	PKSI	Alphaproteobacteria	blue	k127_24094950 flag=1 multi=37.1446 len=6615	Rhizobiaceae	Rhizobium	1;131567;2;1224;28211;356;82115;227290;379;2613769	-154442757434152	k127_24094950.region001	3	Hyphomicrobiales		1.14379e+10	Proteobacteria	T1PKS	FALSE	k127_24094950.region001	no support	Bacteria	-502870834533031		4054	k127_24094950_1	k127_24094950PKSIRhizobium
BGC0001275.1				PKSI			6-methylsalicyclic acid biosynthetic gene cluster					BGC0001275.1			Glarea lozoyensis			t1pks	FALSE	BGC0001275.1				Eukaryota,Fungi,Dikarya,Ascomycota,Pezizomycotina,Leotiomycetes,Helotiales,Helotiaceae,Glarea			BGC0001275.1PKSI
k127_9333775	0.0972662900572792	267041939203356	-381994185568997	PKS-NRP_Hybrids	no support	gray	k127_9333775 flag=0 multi=36.6222 len=6564	no support	no support	1;131567;2	0.803874972774895	k127_9333775.region001	152	no support		0.0211200277706534	no support	NRPS-like.T1PKS	FALSE	k127_9333775.region001	no support	Bacteria	253459902590687		1585	k127_9333775_2	k127_9333775PKS-NRP_Hybridsno support
k127_22572922	0.831433484860632	191305096136065	-648491510762301	PKSother	no support	gray	k127_22572922 flag=0 multi=12.4542 len=5907	no support	no support	1;131567;2	0.131005610675727	k127_22572922.region001	130	no support		0.703595707258821	no support	T3PKS	FALSE	k127_22572922.region001	no support	Bacteria	0.388010142998331		910	k127_22572922_2	k127_22572922PKSotherno support
k127_28483358	0.00978465272990635	585035951426459	-0.620949598209536	PKSother	no support	green	k127_28483358 flag=0 multi=21.5704 len=8926	no support	no support	1;131567;2	183878510390275	k127_28483358.region001	28	no support		7.46482e+09	no support	T3PKS	FALSE	k127_28483358.region001	no support	Bacteria	40805581908536		728	k127_28483358_9	k127_28483358PKSotherno support
k127_28576933	0.50985182309954	27965005406443	-60302238676667	PKSI	no support	gray	k127_28576933 flag=0 multi=34.6213 len=5350	no support	no support	1;131567;2;1783257;74201	-0.377596067622577	k127_28576933.region001	9	no support		0.279461034492354	Verrucomicrobia	T1PKS	FALSE	k127_28576933.region001	no support	Bacteria	-111633099080814		2334	k127_28576933_2	k127_28576933PKSIno support
k127_1268900	0.00381104724432536	197794495267084	0.791571417367695	NRPS	no support	green	k127_1268900 flag=0 multi=21.2163 len=6686	no support	no support	1;131567;2	19525785023493	k127_1268900.region001	22	no support		1.92342e+10	no support	NRPS	FALSE	k127_1268900.region001	no support	Bacteria	48341446310078		1340	k127_1268900_1	k127_1268900NRPSno support
k127_1427093	0.176597645457387	239907658541643	-47309333256749	NRPS	no support	gray	k127_1427093 flag=0 multi=52.2542 len=6975	no support	no support	1;131567;2	0.663496765350473	k127_1427093.region001	183	no support		0.0576222364285839	no support	NRPS	FALSE	k127_1427093.region001	no support	Bacteria	203280286994203		2172	k127_1427093_1	k127_1427093NRPSno support
k127_26418125	0.630394824413408	223114769227753	-631026711098462	PKS-NRP_Hybrids	no support	gray	k127_26418125 flag=0 multi=39.9314 len=8770	no support	no support	1;131567;2	-0.271386757162452	k127_26418125.region001	3	no support		0.42155744458797	no support	NRPS.T1PKS	FALSE	k127_26418125.region001	no support	Bacteria	-0.823159134532902		3477	k127_26418125_2	k127_26418125PKS-NRP_Hybridsno support
k127_47477896	0.0139406589735769	133816633339285	-0.768311782794664	PKS-NRP_Hybrids	Sphingobacteriia	blue	k127_47477896 flag=0 multi=13.9178 len=10765	Sphingobacteriaceae	Mucilaginibacter	1;131567;2;1783270;68336;976;117747;200666;84566;423349	-169727505490333	k127_47477896.region001	10	Sphingobacteriales		0.00124353296008432	Bacteroidetes	NRPS.T1PKS	FALSE	k127_47477896.region001	no support	Bacteria	-419206965308374		2711	k127_47477896_5	k127_47477896PKS-NRP_HybridsMucilaginibacter
BGC0000980.1				PKSI			Cylindrospermopsin biosynthetic gene cluster					BGC0000980.1			Aphanizomenon sp. 22D11			t1pks	FALSE	BGC0000980.1				Bacteria,Cyanobacteria,Nostocales,Nostocaceae,Aphanizomenon			BGC0000980.1PKSI
k127_17652471	0.462526714735717	128531718256136	-583549018707332	NRPS	no support	gray	k127_17652471 flag=1 multi=21.6066 len=6029	no support	no support	1;131567;2	-0.436628749022074	k127_17652471.region001	169	no support		0.240123169828638	no support	NRPS	FALSE	k127_17652471.region001	no support	Bacteria	-122416815078193		872	k127_17652471_4	k127_17652471NRPSno support
k127_39707735	0.552456566713047	315295140174661	-614289815397486	NRPS	no support	gray	k127_39707735 flag=0 multi=28.2204 len=6360	no support	no support	1;131567;2	-0.357416314482555	k127_39707735.region001	73	no support		0.32745371618555	no support	NRPS	FALSE	k127_39707735.region001	no support	Bacteria	-100760289024287		1322	k127_39707735_3	k127_39707735NRPSno support
k127_34665009	0.0891038893426198	318153345896967	-367636347111409	NRPS	no support	gray	k127_34665009 flag=1 multi=31.9875 len=9487	no support	no support	1;131567;2	0.531108474241998	k127_34665009.region001	350	no support		0.0180926911458606	no support	NRPS	FALSE	k127_34665009.region001	no support	Bacteria	260912216741844		1751	k127_34665009_4	k127_34665009NRPSno support
k127_46258604	0.885060767343787	104620572773413	-639940112922747	NRPS	no support	gray	k127_46258604 flag=1 multi=17.0000 len=5578	no support	no support	1;131567;2	-0.0818029896936814	k127_46258604.region001	114	no support		0.788665281937517	no support	NRPS	FALSE	k127_46258604.region001	no support	Bacteria	-0.274042326070396		967	k127_46258604_2	k127_46258604NRPSno support
BGC0001164.1				PKSI			1-heptadecene biosynthetic gene cluster					BGC0001164.1			Cyanothece sp. PCC 7822			t1pks	FALSE	BGC0001164.1				Bacteria,Cyanobacteria,Oscillatoriophycideae,Chroococcales,Cyanothece			BGC0001164.1PKSI
k127_29708480	0.0737257925950489	193157450212316	-342733172608151	NRPS	no support	gray	k127_29708480 flag=0 multi=20.7819 len=5263	no support	no support	1;131567;2	0.882209825714336	k127_29708480.region001	115	no support		0.0143644149891762	no support	NRPS	FALSE	k127_29708480.region001	no support	Bacteria	273680096247137		1148	k127_29708480_2	k127_29708480NRPSno support
k127_8889729	0.940316948364479	159824116878983	-62527443500005	NRPS	Gammaproteobacteria	gray	k127_8889729 flag=1 multi=20.6992 len=10850	no support	no support	1;131567;2;1224;1236	0.0597036334331098	k127_8889729.region001	3	no support		0.894565544721529	Proteobacteria	NRPS	FALSE	k127_8889729.region001	no support	Bacteria	0.13532853199889		1557	k127_8889729_6	k127_8889729NRPSno support
k127_19541415	0.638664774612465	172041179918437	-630167254774008	NRPS	no support	gray	k127_19541415 flag=1 multi=20.3145 len=5154	no support	no support	1;131567;2	-0.232574338252573	k127_19541415.region001	15	no support		0.434022188381006	no support	NRPS	FALSE	k127_19541415.region001	no support	Bacteria	-0.801992273272877		1386	k127_19541415_1	k127_19541415NRPSno support
k127_4420170	0.616389897289235	235478900108104	-628307628174414	NRPS	no support	gray	k127_4420170 flag=0 multi=19.2698 len=5430	no support	no support	1;131567;2	-0.361796244686669	k127_4420170.region001	72	no support		0.40385891036482	no support	NRPS	FALSE	k127_4420170.region001	no support	Bacteria	-0.855580462327346		1235	k127_4420170_2	k127_4420170NRPSno support
k127_15487161				NRPS	Betaproteobacteria		k127_15487161 flag=0 multi=27.6396 len=8243	Oxalobacteraceae	Herbaspirillum	1;131567;2;1224;28216;80840;75682;963;341045		k127_15487161.region001	2	Burkholderiales			Proteobacteria	NRPS	FALSE	k127_15487161.region001	Herbaspirillum hiltneri	Bacteria			2945	k127_15487161_2	k127_15487161NRPSHerbaspirillum
k127_13745397	0.978537899944637	16206418390055	-659496976714718	PKSI	Betaproteobacteria	gray	k127_13745397 flag=1 multi=10.3043 len=6456	no support	no support	1;131567;2;1224;28216	-0.012063893565898	k127_13745397.region001	10	no support		0.971501387653782	Proteobacteria	T1PKS	FALSE	k127_13745397.region001	no support	Bacteria	-0.0363072995027896		2343	k127_13745397_1	k127_13745397PKSIno support
k127_16014355	0.242539762498905	14299218719346	-512312461507963	NRPS	Betaproteobacteria	gray	k127_16014355 flag=1 multi=53.6979 len=5222	Burkholderiaceae	no support	1;131567;2;1224;28216;80840;119060	-0.519266420836158	k127_16014355.region001	3	Burkholderiales		0.0922334308094427	Proteobacteria	NRPS	FALSE	k127_16014355.region001	no support	Bacteria	-178697998669625		3267	k127_16014355_1	k127_16014355NRPSno support
k127_28997392	0.143110442686729	473810998282989	-446248637127613	PKSother	no support	gray	k127_28997392 flag=1 multi=34.7677 len=11756	no support	no support	1;131567;2;1224	-0.39879291951085	k127_28997392.region001	54	no support		0.0426643808009732	Proteobacteria	T3PKS	FALSE	k127_28997392.region001	no support	Bacteria	-218706246858779		1049	k127_28997392_2	k127_28997392PKSotherno support
k127_7030030	0.6587115142361	335354083162011	-637276824315156	PKSother	no support	gray	k127_7030030 flag=0 multi=96.9405 len=7644	no support	no support	1;131567;2;1224	-0.157690971389426	k127_7030030.region001	6	no support		0.466973890373949	Proteobacteria	T3PKS	FALSE	k127_7030030.region001	no support	Bacteria	-0.743716009904758		667	k127_7030030_2	k127_7030030PKSotherno support
k127_12244174	0.471893434934758	101761832924359	-574974691945544	NRPS	Alphaproteobacteria	gray	k127_12244174 flag=0 multi=13.8661 len=5341	Hyphomicrobiaceae	Hyphomicrobium	1;131567;2;1224;28211;356;45401;81	-0.327307448098748	k127_12244174.region001	4	Hyphomicrobiales		0.250720777710432	Proteobacteria	NRPS-like	FALSE	k127_12244174.region001	no support	Bacteria	-120337503205438		2026	k127_12244174_3	k127_12244174NRPSHyphomicrobium
k127_9273248	0.64131907935636	118328933435485	-621892316245687	NRPS	no support	gray	k127_9273248 flag=1 multi=38.4606 len=9871	no support	no support	1;131567;2	-0.270743667622042	k127_9273248.region001	2	no support		0.445079256851957	no support	NRPS-like	FALSE	k127_9273248.region001	no support	Bacteria	-0.787603072937331		1291	k127_9273248_3	k127_9273248NRPSno support
BGC0001698.1				NRPS			Nevaltophins biosynthetic gene cluster					BGC0001698.1			Xenorhabdus budapestensis			nrps	FALSE	BGC0001698.1				Bacteria,Proteobacteria,Gammaproteobacteria,Enterobacterales,Morganellaceae,Xenorhabdus			BGC0001698.1NRPS
k127_35956280	0.69147236426575	132725537712599	-633037409425796	PKSI	Alphaproteobacteria	gray	k127_35956280 flag=1 multi=15.0008 len=5302	no support	no support	1;131567;2;1224;28211;356	-0.206762074246617	k127_35956280.region001	41	Hyphomicrobiales		0.501560940277269	Proteobacteria	T1PKS	FALSE	k127_35956280.region001	no support	Bacteria	-0.689782878561548		1247	k127_35956280_1	k127_35956280PKSIno support
k127_14655463	0.203092115277175	0.999094788481075	-460220653255139	PKS-NRP_Hybrids	Betaproteobacteria	gray	k127_14655463 flag=0 multi=22.5692 len=5369	Oxalobacteraceae	Herbaspirillum	1;131567;2;1224;28216;80840;75682;963	-0.636653040797517	k127_14655463.region001	5	Burkholderiales		0.0710942067910005	Proteobacteria	NRPS-like.T1PKS	FALSE	k127_14655463.region001	no support	Bacteria	-198620033031591		3322	k127_14655463_1	k127_14655463PKS-NRP_HybridsHerbaspirillum
k127_15662710	0.457706894102498	516649914718933	-590105508499314	PKS-NRP_Hybrids	no support	gray	k127_15662710 flag=1 multi=57.3053 len=8418	no support	no support	1;131567;2	0.300954884738894	k127_15662710.region001	28	no support		0.234823611045466	no support	NRPS.T1PKS	FALSE	k127_15662710.region001	no support	Bacteria	123067482496113		1420	k127_15662710_1	k127_15662710PKS-NRP_Hybridsno support
k127_46075385	0.256935139149336	240334411858592	-521116688987075	NRPS	no support	gray	k127_46075385 flag=1 multi=24.3526 len=6536	no support	no support	1;131567;2	0.506026388120552	k127_46075385.region001	6	no support		0.100120265490117	no support	NRPS	FALSE	k127_46075385.region001	no support	Bacteria	17366505625425		746	k127_46075385_2	k127_46075385NRPSno support
BGC0001160.1				PKSI			Nonadecene biosynthetic gene cluster					BGC0001160.1			Synechococcus sp. PCC 7002			t1pks	FALSE	BGC0001160.1				Bacteria,Cyanobacteria,Oscillatoriophycideae,Chroococcales,Synechococcus			BGC0001160.1PKSI
k127_55191951	0.682576473633854	158261416265705	-639276943645545	PKSI	no support	gray	k127_55191951 flag=1 multi=8.0000 len=6335	no support	no support	1;131567;2	-0.220956838590704	k127_55191951.region001	8	no support		0.491102556734217	no support	T1PKS	FALSE	k127_55191951.region001	no support	Bacteria	-0.704246449955431		1452	k127_55191951_2	k127_55191951PKSIno support
BGC0000979.1				PKSI			Cylindrospermopsin biosynthetic gene cluster					BGC0000979.1			Aphanizomenon sp. 10E9			t1pks	FALSE	BGC0000979.1				Bacteria,Cyanobacteria,Nostocales,Nostocaceae,Aphanizomenon			BGC0000979.1PKSI
BGC0001273.1				PKSI			Asperlactone biosynthetic gene cluster					BGC0001273.1			Aspergillus ochraceus			t1pks	FALSE	BGC0001273.1				Eukaryota,Fungi,Dikarya,Ascomycota,Pezizomycotina,Eurotiomycetes,Eurotiomycetidae,Eurotiales,Aspergillaceae,Aspergillus			BGC0001273.1PKSI
k127_40537613	0.0168012578714886	0.882453917728246	-0.858726102759181	NRPS	Gammaproteobacteria	green	k127_40537613 flag=0 multi=27.4762 len=7971	no support	no support	1;131567;2;1224;1236	229702553591969	k127_40537613.region001	3	no support		0.00179450054730688	Proteobacteria	NRPS	FALSE	k127_40537613.region001	no support	Bacteria	456071825068961		1543	k127_40537613_2	k127_40537613NRPSno support
k127_20063595	0.531518560009249	14383664882371	-601865609807682	NRPS	no support	gray	k127_20063595 flag=1 multi=32.9616 len=5204	no support	no support	1;131567;2	-0.26716844739421	k127_20063595.region001	25	no support		0.302040848600549	no support	NRPS-like	FALSE	k127_20063595.region001	no support	Bacteria	-107004213259387		622	k127_20063595_3	k127_20063595NRPSno support
BGC0000383.1				PKS-NRP_Hybrids			Luminmycin biosynthetic gene cluster					BGC0000383.1			Photorhabdus luminescens subsp. laumondii TTO1			t1pks.nrps	FALSE	BGC0000383.1				Bacteria,Proteobacteria,Gammaproteobacteria,Enterobacteriales,Enterobacteriaceae,Photorhabdus			BGC0000383.1PKS-NRP_Hybrids
k127_12893587	0.191601029873347	104193819456464	-452420586584343	Others	no support	gray	k127_12893587 flag=0 multi=17.2456 len=6608	no support	no support	1;131567;2;1783270;68336;976	-0.803913533001063	k127_12893587.region001	6	no support		0.0652163129850593	Bacteroidetes	resorcinol	FALSE	k127_12893587.region001	no support	Bacteria	-20250447299199		747	k127_12893587_5	k127_12893587Othersno support
k127_32275835	0.629684837200359	227809565234534	-621728754321755	Others	no support	gray	k127_32275835 flag=0 multi=18.7895 len=14354	no support	no support	1;131567;2	-0.348345639050495	k127_32275835.region001	2	no support		0.419050824756577	no support	resorcinol	FALSE	k127_32275835.region001	no support	Bacteria	-0.831143473985106		1114	k127_32275835_10	k127_32275835Othersno support
BGC0001261.1				NRPS			AM-toxin biosynthetic gene cluster					BGC0001261.1			Alternaria alternata			nrps	FALSE	BGC0001261.1				Eukaryota,Fungi,Dikarya,Ascomycota,Pezizomycotina,Dothideomycetes,Pleosporomycetidae,Pleosporales,Pleosporineae,Pleosporaceae,Alternaria,Alternaria alternata group			BGC0001261.1NRPS
BGC0001284.1				PKSI			Alternariol biosynthetic gene cluster					BGC0001284.1			Parastagonospora nodorum SN15			t1pks	FALSE	BGC0001284.1				Eukaryota,Fungi,Dikarya,Ascomycota,Pezizomycotina,Dothideomycetes,Pleosporomycetidae,Pleosporales,Pleosporineae,Phaeosphaeriaceae,Parastagonospora			BGC0001284.1PKSI
k127_15181406	0.294352510143224	236140592402128	-536393899803026	PKSI	no support	gray	k127_15181406 flag=0 multi=21.4221 len=13923	no support	no support	1;131567;2	-0.536305711002439	k127_15181406.region001	21	no support		0.12000374174455	no support	T1PKS	FALSE	k127_15181406.region001	no support	Bacteria	-163503432464346		1157	k127_15181406_1	k127_15181406PKSIno support
k127_23722739	0.441185400727744	27957335517818	-585834072511388	NRPS	no support	gray	k127_23722739 flag=1 multi=26.0127 len=9532	no support	no support	1;131567;2	0.544493797151353	k127_23722739.region001	55	no support		0.222007875711056	no support	NRPS	FALSE	k127_23722739.region001	no support	Bacteria	126655736038396		1875	k127_23722739_3	k127_23722739NRPSno support
k127_19009670	0.616389897289235	531208032665387	-62819926043336	Terpene	no support	gray	k127_19009670 flag=1 multi=34.0173 len=5209	no support	no support	1;131567;2;1224	-0.152171830988678	k127_19009670.region001	287	no support		0.403176287016052	Proteobacteria	terpene	FALSE	k127_19009670.region001	no support	Bacteria	-0.856849192038519		947	k127_19009670_2	k127_19009670Terpeneno support
k127_7029543	0.324686469809293	50593873261372	-550194096719689	Terpene	Alphaproteobacteria	gray	k127_7029543 flag=0 multi=45.9671 len=9395	NA	NA	1;131567;2;1224;28211;33807;1913988	-0.247137802057829	k127_7029543.region001	1	NA		0.141764514987156	Proteobacteria	terpene	FALSE	k127_7029543.region001	Alphaproteobacteria bacterium	Bacteria	-153911682367094		868	k127_7029543_5	k127_7029543TerpeneNA
BGC0001124.1				PKSI			Pyranonigrin E biosynthetic gene cluster					BGC0001124.1			Aspergillus niger ATCC 1015			t1pks	FALSE	BGC0001124.1				Eukaryota,Fungi,Dikarya,Ascomycota,Pezizomycotina,Eurotiomycetes,Eurotiomycetidae,Eurotiales,Aspergillaceae,Aspergillus			BGC0001124.1PKSI
k127_1830857	2.02118e+10	453117059428765	607252029442591	PKSI	no support	green	k127_1830857 flag=1 multi=32.0436 len=6322	no support	no support	1;131567;2	243066169475444	k127_1830857.region001	30	no support		8.1173e+07	no support	T1PKS	FALSE	k127_1830857.region001	no support	Bacteria	745711153474546		1214	k127_1830857_2	k127_1830857PKSIno support
k127_17726430	0.151576771261554	339659760522346	-454878233697432	Terpene	no support	gray	k127_17726430 flag=1 multi=17.2501 len=5136	no support	no support	1;131567;2;1224	-0.439865230287217	k127_17726430.region001	343	no support		0.0469674502500591	Proteobacteria	terpene	FALSE	k127_17726430.region001	no support	Bacteria	-213818202308323		648	k127_17726430_1	k127_17726430Terpeneno support
k127_2475305	0.0615932357538734	660944628259761	-322451215505036	Terpene	Alphaproteobacteria	gray	k127_2475305 flag=0 multi=58.1443 len=8769	no support	no support	1;131567;2;1224;28211	-0.335070937836507	k127_2475305.region001	8	no support		0.0111669533505578	Proteobacteria	terpene	FALSE	k127_2475305.region001	no support	Bacteria	-283822991930777		949	k127_2475305_7	k127_2475305Terpeneno support
k127_20064823	0.912359967720231	379788278339798	-663244428248728	NRPS	no support	gray	k127_20064823 flag=1 multi=43.7412 len=5584	no support	no support	1;131567;2	-0.0552143993942399	k127_20064823.region001	6	no support		0.834102846441634	no support	NRPS	FALSE	k127_20064823.region001	no support	Bacteria	-0.212609195968681		1580	k127_20064823_2	k127_20064823NRPSno support
k127_3875075	0.326695476817374	260974363862333	-545726561533347	NRPS	no support	gray	k127_3875075 flag=0 multi=29.0780 len=16942	no support	no support	1;131567;2;1783270;68336	-0.666076491288831	k127_3875075.region001	30	no support		0.143025132456433	no support	NRPS	FALSE	k127_3875075.region001	no support	Bacteria	-154239344529242		2879	k127_3875075_2	k127_3875075NRPSno support
k127_112005	0.885060767343787	250756798702502	-654661595551376	PKS-NRP_Hybrids	Betaproteobacteria	gray	k127_112005 flag=1 multi=26.0768 len=12611	no support	no support	1;131567;2;1224;28216	0.0918397396571144	k127_112005.region001	7	no support		0.784216344106073	Proteobacteria	NRPS.T1PKS	FALSE	k127_112005.region001	no support	Bacteria	0.278633122064528		1545	k127_112005_5	k127_112005PKS-NRP_Hybridsno support
k127_1922819	0.940316948364479	195628477116054	-663683506809263	PKSother	no support	gray	k127_1922819 flag=0 multi=40.9661 len=5825	no support	no support	1;131567;2;1224	0.0575401471021682	k127_1922819.region001	3	no support		0.892213122381494	Proteobacteria	hglE-KS	FALSE	k127_1922819.region001	no support	Bacteria	0.137620568460515		1941	k127_1922819_3	k127_1922819PKSotherno support
k127_48621811	0.70516276119458	164686132923906	-625799384543058	PKS-NRP_Hybrids	Alphaproteobacteria	gray	k127_48621811 flag=0 multi=37.8364 len=7189	Rhizobiaceae	no support	1;131567;2;1224;28211;356;82115;227290	0.332331973451149	k127_48621811.region001	19	Hyphomicrobiales		0.522250824311948	Proteobacteria	NRPS-like.T1PKS	FALSE	k127_48621811.region001	no support	Bacteria	0.655974023520287		2969	k127_48621811_2	k127_48621811PKS-NRP_Hybridsno support
k127_19821596	0.841281903750813	734973176435955	-658552962007037	Terpene	no support	gray	k127_19821596 flag=0 multi=37.4075 len=5241	no support	no support	1;131567;2;57723;305072	0.404969566694136	k127_19821596.region001	18	no support		0.716866974322876	Acidobacteria	terpene	FALSE	k127_19821596.region001	no support	Bacteria	0.368607858698352		941	k127_19821596_2	k127_19821596Terpeneno support
k127_47486529	0.96669901420235	401272125313237	-665248134094925	Terpene	no support	gray	k127_47486529 flag=1 multi=11.5121 len=11059	no support	no support	1;131567;2	0.0169352766607487	k127_47486529.region001	28	no support		0.936064186287487	no support	terpene	FALSE	k127_47486529.region001	no support	Bacteria	0.0813856335536274		928	k127_47486529_3	k127_47486529Terpeneno support
k127_17411981	0.186694133630272	355426079781997	-481125785802157	RiPPs	Alphaproteobacteria	gray	k127_17411981 flag=0 multi=26.9130 len=5194	no support	no support	1;131567;2;1224;28211;356	-0.389818215534609	k127_17411981.region001	2	Hyphomicrobiales		0.0631078761567117	Proteobacteria	bacteriocin	FALSE	k127_17411981.region001	no support	Bacteria	-19852763628962		444	k127_17411981_5	k127_17411981RiPPsno support
k127_9464329	0.294352510143224	104193819456464	-516402371785757	RiPPs	Alphaproteobacteria	gray	k127_9464329 flag=0 multi=41.9081 len=8349	Rhizobiaceae	Rhizobium	1;131567;2;1224;28211;356;82115;227290;379;384	-0.494937203826528	k127_9464329.region001	1	Hyphomicrobiales		0.1202284900585	Proteobacteria	bacteriocin	FALSE	k127_9464329.region001	Rhizobium leguminosarum	Bacteria	-166361838678844		857	k127_9464329_10	k127_9464329RiPPsRhizobium
k127_2715175	0.122524072975255	292668214092173	-421598216467773	NRPS	no support	gray	k127_2715175 flag=0 multi=27.5316 len=7726	no support	no support	1;131567;2	0.571563730653464	k127_2715175.region001	31	no support		0.032500517009868	no support	NRPS	FALSE	k127_2715175.region001	no support	Bacteria	232350467473528		1034	k127_2715175_1	k127_2715175NRPSno support
BGC0000064.1				PKS-NRP_Hybrids			Fusarin biosynthetic gene cluster					BGC0000064.1			Fusarium verticillioides			t1pks.nrps	FALSE	BGC0000064.1				Eukaryota,Fungi,Dikarya,Ascomycota,Pezizomycotina,Sordariomycetes,Hypocreomycetidae,Hypocreales,Nectriaceae,Fusarium,Fusarium fujikuroi species complex			BGC0000064.1PKS-NRP_Hybrids
k127_10524568	0.0756133931572668	322114013231409	-349028311003906	RiPPs	no support	gray	k127_10524568 flag=0 multi=19.3685 len=5839	no support	no support	1;131567;2;1224	-0.715867236295235	k127_10524568.region001	83	no support		0.0148209350437366	Proteobacteria	LAP	FALSE	k127_10524568.region001	no support	Bacteria	-270438879037555		820	k127_10524568_1	k127_10524568RiPPsno support
k127_11446710	0.64131907935636	367596255812328	-633988661231531	RiPPs	Alphaproteobacteria	gray	k127_11446710 flag=0 multi=24.5973 len=13651	no support	no support	1;131567;2;1224;28211	-0.232744053816483	k127_11446710.region001	19	no support		0.442188964776826	Proteobacteria	LAP	FALSE	k127_11446710.region001	no support	Bacteria	-0.786442390922398		1069	k127_11446710_8	k127_11446710RiPPsno support
k127_4343676	0.346371755236854	174006797599689	-542024944968822	NRPS	no support	gray	k127_4343676 flag=0 multi=51.8895 len=11284	no support	no support	1;131567;2;1783270;68336	-0.650429871022391	k127_4343676.region001	37	no support		0.157330832484346	no support	NRPS	FALSE	k127_4343676.region001	no support	Bacteria	-150039961430405		2425	k127_4343676_2	k127_4343676NRPSno support
k127_4030939	0.0700884501087649	144001911842566	-293319068376498	NRPS	Candidatus Brocadiae	gray	k127_4030939 flag=0 multi=48.2923 len=6822	Candidatus Brocadiaceae	Candidatus Scalindua	1;131567;2;1783257;203682;2517206;1127829;1127830;236756;2641974;2268189	-185436541758748	k127_4030939.region001	3	Candidatus Brocadiales		0.0134858291953825	Planctomycetes	NRPS	FALSE	k127_4030939.region001	Candidatus Scalindua sp.	Bacteria	-297145299209721		1642	k127_4030939_2	k127_4030939NRPSCandidatus Scalindua
k127_22534	0.535485540001952	564050507501101	-610009540619059	NRPS	no support	gray	k127_22534 flag=0 multi=21.1225 len=7762	no support	no support	1;131567;2;57723	-0.168969624913423	k127_22534.region001	13	no support		0.308053909568946	Acidobacteria	NRPS-like	FALSE	k127_22534.region001	no support	Bacteria	-105006913012427		1673	k127_22534_1	k127_22534NRPSno support
k127_7494677	0.669684028561124	69318085015053	-638926810064176	NRPS	no support	gray	k127_7494677 flag=0 multi=26.5882 len=11249	no support	no support	1;131567;2;57723	0.0887063129322959	k127_7494677.region001	6	no support		0.480254626116018	Acidobacteria	NRPS-like	FALSE	k127_7494677.region001	no support	Bacteria	0.721386153129218		1857	k127_7494677_2	k127_7494677NRPSno support
k127_3706771	0.11782480674291	316932218755149	-413472466762948	NRPS	Nitrospira	gray	k127_3706771 flag=0 multi=25.9846 len=10329	Nitrospiraceae	Nitrospira	1;131567;2;40117;203693;189778;189779;1234	0.702700466615897	k127_3706771.region001	9	Nitrospirales		0.0297327857391145	Nitrospirae	NRPS	FALSE	k127_3706771.region001	no support	Bacteria	236756055198815		5113	k127_3706771_1	k127_3706771NRPSNitrospira
k127_44620361	0.138376229464156	171523905449596	-442504843442178	NRPS	Alphaproteobacteria	gray	k127_44620361 flag=0 multi=17.2418 len=5318	Stappiaceae	Roseibium	1;131567;2;1224;28211;356;2821832;150830;2629323;2529384	0.421053154070629	k127_44620361.region001	4	Hyphomicrobiales		0.0409281805457363	Proteobacteria	NRPS	FALSE	k127_44620361.region001	Roseibium sp. RKSG952	Bacteria	220807780463891		1097	k127_44620361_1	k127_44620361NRPSRoseibium
BGC0001128.1				NRPS			Luminmide biosynthetic gene cluster					BGC0001128.1			Photorhabdus luminescens subsp. laumondii TTO1			nrps	FALSE	BGC0001128.1				Bacteria,Proteobacteria,Gammaproteobacteria,Enterobacteriales,Enterobacteriaceae,Photorhabdus			BGC0001128.1NRPS
BGC0000573.1				Others			Caulonodin I / caulonodin II biosynthetic gene cluster					BGC0000573.1			Caulobacter sp. K31			other	FALSE	BGC0000573.1				Bacteria,Proteobacteria,Alphaproteobacteria,Caulobacterales,Caulobacteraceae,Caulobacter			BGC0000573.1Others
k127_21866813	0.699501869241057	147086440494383	-632859850078408	RiPPs	no support	gray	k127_21866813 flag=1 multi=224.7267 len=7533	no support	no support	1;131567;2;1224	-0.207036291123822	k127_21866813.region001	9	no support		0.513397062518799	Proteobacteria	lassopeptide	FALSE	k127_21866813.region001	no support	Bacteria	-0.670421604925562		493	k127_21866813_1	k127_21866813RiPPsno support
k127_29661554	0.945994234585772	263341387739764	-664844163270545	PKSI	no support	gray	k127_29661554 flag=1 multi=48.3655 len=10518	no support	no support	1;131567;2	0.0361659211206333	k127_29661554.region001	10	no support		0.905875435134334	no support	T1PKS	FALSE	k127_29661554.region001	no support	Bacteria	0.119977622377202		1709	k127_29661554_1	k127_29661554PKSIno support
k127_28266995	0.0286427813519309	578845396863015	-217206029415538	Terpene	Alphaproteobacteria	blue	k127_28266995 flag=1 multi=17.1598 len=7870	Rhizobiaceae	Rhizobium	1;131567;2;1224;28211;356;82115;227290;379	-0.554915579346033	k127_28266995.region001	2	Hyphomicrobiales		0.00369801167689249	Proteobacteria	terpene	FALSE	k127_28266995.region001	no support	Bacteria	-335028908176004		1564	k127_28266995_2	k127_28266995TerpeneRhizobium
k127_8586985	0.97161120767161	156926336658295	-665385745141767	PKSI	Betaproteobacteria	gray	k127_8586985 flag=0 multi=21.6688 len=5885	no support	no support	1;131567;2;1224;28216	-0.0190084860688153	k127_8586985.region001	7	no support		0.950433188417271	Proteobacteria	T1PKS	FALSE	k127_8586985.region001	no support	Bacteria	-0.0630655466299845		1115	k127_8586985_2	k127_8586985PKSIno support
k127_47870611	0.00230155528816445	414572410080778	15565999574821	Terpene	no support	green	k127_47870611 flag=1 multi=20.5378 len=5084	no support	no support	1;131567;2	0.839600199153003	k127_47870611.region001	43	no support		8.10407e+09	no support	terpene	FALSE	k127_47870611.region001	no support	Bacteria	511073068553189		629	k127_47870611_3	k127_47870611Terpeneno support
k127_7930747	0.568228280954434	265542379251028	-617971225961976	Terpene	no support	gray	k127_7930747 flag=0 multi=44.7969 len=5618	no support	no support	1;131567;2	-0.278820426642437	k127_7930747.region001	17	no support		0.345452943498253	no support	terpene	FALSE	k127_7930747.region001	no support	Bacteria	-0.969764720989378		583	k127_7930747_2	k127_7930747Terpeneno support
BGC0001825.1				NRPS			Xenematides biosynthetic gene cluster					BGC0001825.1			Xenorhabdus nematophila AN6/1			nrps	FALSE	BGC0001825.1				Bacteria,Proteobacteria,Gammaproteobacteria,Enterobacterales,Morganellaceae,Xenorhabdus			BGC0001825.1NRPS
k127_10977547	0.64131907935636	331533096505092	-634470780162918	NRPS	no support	gray	k127_10977547 flag=1 multi=24.8696 len=12961	no support	no support	1;131567;2	-0.203821278590722	k127_10977547.region001	78	no support		0.445692683228914	no support	NRPS	FALSE	k127_10977547.region001	no support	Bacteria	-0.780314423566129		1025	k127_10977547_1	k127_10977547NRPSno support
k127_10727052	3.7294e+10	139841961678327	480804309707541	NRPS	Sphingobacteriia	blue	k127_10727052 flag=0 multi=35.7661 len=6035	Sphingobacteriaceae	Mucilaginibacter	1;131567;2;1783270;68336;976;117747;200666;84566;423349;2617802;1855298	-178024472831908	k127_10727052.region001	1	Sphingobacteriales		3.09561e+08	Bacteroidetes	NRPS-like	FALSE	k127_10727052.region001	Mucilaginibacter sp. YR332	Bacteria	-773563726615159		841	k127_10727052_2	k127_10727052NRPSMucilaginibacter
k127_2961139	0.462526714735717	158880089093192	-570545654074757	PKSI	no support	gray	k127_2961139 flag=1 multi=10.1890 len=7144	no support	no support	1;131567;2;1783257;74201	-0.420525017805597	k127_2961139.region001	3	no support		0.239969158744152	Verrucomicrobia	T1PKS	FALSE	k127_2961139.region001	no support	Bacteria	-122968747279965		1459	k127_2961139_1	k127_2961139PKSIno support
k127_34845841	0.132880247628089	156341990898895	-428318415876326	NRPS	Gammaproteobacteria	gray	k127_34845841 flag=0 multi=47.8299 len=8599	Pseudomonadaceae	Pseudomonas	1;131567;2;1224;1236;72274;135621;286	-116352960427734	k127_34845841.region001	14	Pseudomonadales		0.0374340061976952	Proteobacteria	NRPS	FALSE	k127_34845841.region001	no support	Bacteria	-227213265540133		5330	k127_34845841_1	k127_34845841NRPSPseudomonas
k127_6453891	0.128961002000449	11456186729597	-382392789851496	NRPS	Gammaproteobacteria	gray	k127_6453891 flag=0 multi=35.4903 len=5303	no support	no support	1;131567;2;1224;1236	-137537892064082	k127_6453891.region001	5	no support		0.0349647787113893	Proteobacteria	NRPS	FALSE	k127_6453891.region001	no support	Bacteria	-242387919149226		1350	k127_6453891_1	k127_6453891NRPSno support
k127_1634892	0.608895473745037	297309068014849	-626914662392405	PKS-NRP_Hybrids	no support	gray	k127_1634892 flag=0 multi=27.9507 len=9160	no support	no support	1;131567;2	0.251271742474227	k127_1634892.region001	24	no support		0.395210325095077	no support	NRPS.T1PKS	FALSE	k127_1634892.region001	no support	Bacteria	0.871759701683303		1310	k127_1634892_2	k127_1634892PKS-NRP_Hybridsno support
BGC0001356.1				Others			Paeninodin biosynthetic gene cluster					BGC0001356.1			Paenibacillus dendritiformis C454			other	FALSE	BGC0001356.1				Bacteria,Firmicutes,Bacilli,Bacillales,Paenibacillaceae,Paenibacillus			BGC0001356.1Others
k127_39568048	0.666742861170605	115214409415682	-621655054934121	RiPPs	Gammaproteobacteria	gray	k127_39568048 flag=1 multi=16.5571 len=6966	Pseudomonadaceae	Pseudomonas	1;131567;2;1224;1236;72274;135621;286	-0.230554333297616	k127_39568048.region001	2	Pseudomonadales		0.477362846612757	Proteobacteria	lassopeptide	FALSE	k127_39568048.region001	no support	Bacteria	-0.731835142365212		721	k127_39568048_2	k127_39568048RiPPsPseudomonas
k127_11701514	0.118250296075285	441166968726635	-415776853929425	NRPS	no support	gray	k127_11701514 flag=0 multi=93.0282 len=7758	no support	no support	1;131567;2;57723;305072	0.453532036923578	k127_11701514.region001	6	no support		0.0304918448931938	Acidobacteria	NRPS-like	FALSE	k127_11701514.region001	no support	Bacteria	235510932600131		1234	k127_11701514_3	k127_11701514NRPSno support
k127_19217137	0.22534266364409	525138745192843	-504853759262072	NRPS	no support	gray	k127_19217137 flag=1 multi=82.8492 len=6074	no support	no support	1;131567;2;57723;305072	0.315411236226729	k127_19217137.region001	4	no support		0.0828245780778354	Acidobacteria	NRPS-like	FALSE	k127_19217137.region001	no support	Bacteria	184044360349223		1265	k127_19217137_2	k127_19217137NRPSno support
k127_12101565	0.102773275546543	260077944030444	-392889758278741	NRPS	no support	gray	k127_12101565 flag=0 multi=78.6801 len=7099	no support	no support	1;131567;2	0.605098166125602	k127_12101565.region001	4	no support		0.0237633043223815	no support	NRPS	FALSE	k127_12101565.region001	no support	Bacteria	247738701283003		1770	k127_12101565_1	k127_12101565NRPSno support
k127_4752947	0.357047460214443	15358602383573	-553865674109812	PKSI	no support	gray	k127_4752947 flag=0 multi=16.9251 len=5684	no support	no support	1;131567;2	0.458538192717546	k127_4752947.region001	208	no support		0.165532566648715	no support	T1PKS	FALSE	k127_4752947.region001	no support	Bacteria	145521386645446		1521	k127_4752947_2	k127_4752947PKSIno support
k127_4107699	0.978537899944637	207845540155509	-665524976501258	Terpene	no support	gray	k127_4107699 flag=1 multi=252.5023 len=5369	no support	no support	1;131567	0.00910298941981968	k127_4107699.region001	175	no support		0.971646787973196	no support	terpene	FALSE	k127_4107699.region001	no support	no support	0.0360577504611485		591	k127_4107699_1	k127_4107699Terpeneno support
k127_10817980	0.699501869241057	190189994033409	-636992170090556	Others	no support	gray	k127_10817980 flag=1 multi=11.0665 len=5450	no support	no support	1;131567;2	0.243735757050224	k127_10817980.region001	2	no support		0.512925067129757	no support	acyl_amino_acids	FALSE	k127_10817980.region001	no support	Bacteria	0.669696060694551		627	k127_10817980_3	k127_10817980Othersno support
k127_28668553	0.69147236426575	556192004079551	-64135179629754	Others	no support	gray	k127_28668553 flag=1 multi=25.9674 len=11841	no support	no support	1;131567;2;1224	-0.0809314950610493	k127_28668553.region001	109	no support		0.500933578804285	Proteobacteria	acyl_amino_acids	FALSE	k127_28668553.region001	no support	Bacteria	-0.687332460413226		924	k127_28668553_7	k127_28668553Othersno support
k127_2012564	0.530278863803239	249941201248533	-608188152242048	NRPS	Gammaproteobacteria	gray	k127_2012564 flag=1 multi=36.6179 len=14417	Steroidobacteraceae	Steroidobacter	1;131567;2;1224;1236;1775403;2689614;469322;268404	0.285344607710867	k127_2012564.region001	1	Nevskiales		0.300252710503269	Proteobacteria	NRPS	FALSE	k127_2012564.region001	Steroidobacter agariperforans	Bacteria	106768747923709		1885	k127_2012564_6	k127_2012564NRPSSteroidobacter
k127_17547056	0.328978359877652	191340797631395	-544347537881392	NRPS	no support	gray	k127_17547056 flag=0 multi=32.2532 len=6842	no support	no support	1;131567;2	-0.346878247101657	k127_17547056.region001	61	no support		0.145182938161968	no support	NRPS	FALSE	k127_17547056.region001	no support	Bacteria	-153982374185633		982	k127_17547056_2	k127_17547056NRPSno support
k127_13388087	0.0136550645531291	487005654270028	-107204426888401	Terpene	no support	green	k127_13388087 flag=1 multi=17.4052 len=7150	no support	no support	1;131567;2	204201528383098	k127_13388087.region001	27	no support		0.00118600325930933	no support	terpene	FALSE	k127_13388087.region001	no support	Bacteria	386931668869112		1135	k127_13388087_2	k127_13388087Terpeneno support
k127_2835882	0.76954646577785	408580941751749	-651868961805664	Terpene	no support	gray	k127_2835882 flag=0 multi=23.6209 len=15305	no support	no support	1;131567;2	0.115161457148239	k127_2835882.region001	26	no support		0.612600869023124	no support	terpene	FALSE	k127_2835882.region001	no support	Bacteria	0.515632955952641		1200	k127_2835882_12	k127_2835882Terpeneno support
BGC0001559.1				PKS-NRP_Hybrids			Crocagin A / crocagin B biosynthetic gene cluster					BGC0001559.1			Chondromyces crocatus			t1pks.nrps	FALSE	BGC0001559.1				Bacteria,Proteobacteria,Deltaproteobacteria,Myxococcales,Sorangiineae,Polyangiaceae,Chondromyces			BGC0001559.1PKS-NRP_Hybrids
k127_1927238	0.560026837777945	582014940489393	-616061700719842	PKS-NRP_Hybrids	Betaproteobacteria	gray	k127_1927238 flag=0 multi=27.4073 len=62205	no support	no support	1;131567;2;1224;28216	0.195412012900405	k127_1927238.region001	7	no support		0.335956146371714	Proteobacteria	NRPS.T1PKS	FALSE	k127_1927238.region001	no support	Bacteria	0.989552221865651		2333	k127_1927238_11	k127_1927238PKS-NRP_Hybridsno support
k127_4484778	0.905826892394687	368292261637792	-662778403068817	PKSI	no support	gray	k127_4484778 flag=0 multi=54.4663 len=9999	no support	no support	1	0.0600423177109455	k127_4484778.region001	120	no support		0.818646369887217	no support	T1PKS	FALSE	k127_4484778.region001	no support	no support	0.232782941267061		1284	k127_4484778_2	k127_4484778PKSIno support
k127_15025161	0.568871661561688	224185019660767	-61831614316497	NRPS	no support	gray	k127_15025161 flag=1 multi=37.2004 len=9961	no support	no support	1;131567;2	-0.231506051254909	k127_15025161.region001	4	no support		0.347206806326542	no support	NRPS	FALSE	k127_15025161.region001	no support	Bacteria	-0.966151889483884		1032	k127_15025161_1	k127_15025161NRPSno support
k127_17364268	0.106767326036681	308291306463025	-399401647788424	Others	Alphaproteobacteria	gray	k127_17364268 flag=0 multi=22.9591 len=5166	no support	no support	1;131567;2;1224;28211	-0.944879889928038	k127_17364268.region001	13	no support		0.0255043027501785	Proteobacteria	hserlactone	FALSE	k127_17364268.region001	no support	Bacteria	-244289890429026		489	k127_17364268_7	k127_17364268Othersno support
k127_36178555	0.0146679469833037	167358249158012	-12056874625737	Others	no support	blue	k127_36178555 flag=0 multi=17.2269 len=15096	no support	no support	1;131567;2;1224	-143832260489382	k127_36178555.region001	13	no support		0.00148056741850249	Proteobacteria	hserlactone	FALSE	k127_36178555.region001	no support	Bacteria	-385419942203624		583	k127_36178555_11	k127_36178555Othersno support
k127_5536460	0.00482381338611738	0.509440277857906	0.929627334705218	NRPS	Betaproteobacteria	blue	k127_5536460 flag=1 multi=13.0485 len=6948	Oxalobacteraceae	Herbaspirillum	1;131567;2;1224;28216;80840;75682;963;341045	-206743775260572	k127_5536460.region001	2	Burkholderiales		2.66102e+10	Proteobacteria	NRPS	FALSE	k127_5536460.region001	Herbaspirillum hiltneri	Bacteria	-624493176233932		2180	k127_5536460_6	k127_5536460NRPSHerbaspirillum
k127_50733495	0.102455884003864	300377922552402	-391663291786688	PKS-NRP_Hybrids	no support	gray	k127_50733495 flag=1 multi=30.4037 len=12019	no support	no support	1;131567;2;1224	-0.709546293804629	k127_50733495.region001	35	no support		0.0234494100713069	Proteobacteria	NRPS.T1PKS	FALSE	k127_50733495.region001	no support	Bacteria	-248385731758736		2820	k127_50733495_5	k127_50733495PKS-NRP_Hybridsno support
k127_24180954	0.0594266825675679	137210842835142	-289937968221251	PKSI	Gammaproteobacteria	gray	k127_24180954 flag=0 multi=48.7711 len=6207	Pseudoalteromonadaceae	Pseudoalteromonas	1;131567;2;1224;1236;135622;267888;53246	-0.987331265288264	k127_24180954.region001	3	Alteromonadales		0.0103926944865817	Proteobacteria	T1PKS	FALSE	k127_24180954.region001	no support	Bacteria	-302677257616289		1623	k127_24180954_1	k127_24180954PKSIPseudoalteromonas
BGC0000663.1				Terpene			Hopene biosynthetic gene cluster					BGC0000663.1			Streptomyces coelicolor A3(2)			terpene	FALSE	BGC0000663.1				Bacteria,Actinobacteria,Actinobacteridae,Actinomycetales,Streptomycineae,Streptomycetaceae,Streptomyces,Streptomyces albidoflavus group			BGC0000663.1Terpene
k127_6860793	0.0370913813956415	228213479466662	-23460470115794	RiPPs	no support	green	k127_6860793 flag=0 multi=34.9641 len=9178	no support	no support	1;131567;2	0.682757210372637	k127_6860793.region001	6	no support		0.00513706925432594	no support	lanthipeptide	FALSE	k127_6860793.region001	no support	Bacteria	329498665302053		523	k127_6860793_2	k127_6860793RiPPsno support
k127_914586	0.547545574376021	52797737131421	-612885246738894	RiPPs	no support	gray	k127_914586 flag=0 multi=49.3738 len=7439	no support	no support	1;131567;2	-0.16023382564708	k127_914586.region001	2	no support		0.320915415064008	no support	lanthipeptide	FALSE	k127_914586.region001	no support	Bacteria	-102171004234802		629	k127_914586_5	k127_914586RiPPsno support
k127_5776750	0.241766158171593	257678320117366	-513573685283392	NRPS	no support	gray	k127_5776750 flag=0 multi=30.4613 len=5475	no support	no support	1;131567;2	0.559919359982501	k127_5776750.region001	20	no support		0.0916554801519067	no support	NRPS	FALSE	k127_5776750.region001	no support	Bacteria	178530437915049		962	k127_5776750_3	k127_5776750NRPSno support
k127_5283455	0.587976362843613	248611482593044	-624279735473901	RiPPs	no support	gray	k127_5283455 flag=0 multi=64.1737 len=7008	no support	no support	1;131567;2	-0.334003134229392	k127_5283455.region001	218	no support		0.379562206061018	no support	bacteriocin	FALSE	k127_5283455.region001	no support	Bacteria	-0.901637033512811		466	k127_5283455_6	k127_5283455RiPPsno support
k127_8066961	0.564957745508469	297802165843488	-615274394420864	RiPPs	NA	gray	k127_8066961 flag=0 multi=13.1228 len=6257	NA	NA	1;131567;2;1224;81684;1977087	0.259356854613012	k127_8066961.region001	1	NA		0.341969765392831	Proteobacteria	bacteriocin	FALSE	k127_8066961.region001	Proteobacteria bacterium	Bacteria	0.978648068059636		431	k127_8066961_6	k127_8066961RiPPsNA
k127_22741858	0.474960947245248	255438253095799	-594029703301152	RiPPs	no support	gray	k127_22741858 flag=0 multi=37.4797 len=8244	no support	no support	1;131567;2	0.370255681281094	k127_22741858.region001	7	no support		0.254204450638302	no support	bacteriocin	FALSE	k127_22741858.region001	no support	Bacteria	118157528054342		522	k127_22741858_9	k127_22741858RiPPsno support
k127_27764714	0.531518560009249	18155388892094	-599034345926322	RiPPs	no support	gray	k127_27764714 flag=0 multi=43.2593 len=11070	no support	no support	1;131567;2	0.232265675904796	k127_27764714.region001	75	no support		0.30256631643719	no support	bacteriocin	FALSE	k127_27764714.region001	no support	Bacteria	106663064895712		517	k127_27764714_15	k127_27764714RiPPsno support
k127_21218897	0.0168180687892215	180937048296558	-13416422195627	NRPS	no support	green	k127_21218897 flag=0 multi=21.0113 len=7109	no support	no support	1;131567;2	121242316887644	k127_21218897.region001	31	no support		0.00181603559695819	no support	NRPS	FALSE	k127_21218897.region001	no support	Bacteria	379975194231684		1242	k127_21218897_5	k127_21218897NRPSno support
k127_29252464	0.739789654023704	237837526630262	-645913021256679	PKSI	Betaproteobacteria	gray	k127_29252464 flag=1 multi=50.0000 len=7869	no support	no support	1;131567;2;1224;28216;80840	0.152137798269615	k127_29252464.region001	10	Burkholderiales		0.574757788189382	Proteobacteria	T1PKS	FALSE	k127_29252464.region001	no support	Bacteria	0.572483937431988		2102	k127_29252464_2	k127_29252464PKSIno support
k127_3409334	0.723678626624165	25953862010492	-635067379321806	PKSother	no support	gray	k127_3409334 flag=1 multi=33.4121 len=5754	no support	no support	1;131567;2;1783270;68336;976	-0.264412136593541	k127_3409334.region001	2	no support		0.549200438125044	Bacteroidetes	T3PKS	FALSE	k127_3409334.region001	no support	Bacteria	-0.613152328307659		839	k127_3409334_6	k127_3409334PKSotherno support
k127_3891053	0.716599545035582	28114406675909	-645191621354057	PKSother	no support	gray	k127_3891053 flag=1 multi=19.6605 len=12535	no support	no support	1;131567;2;1783270;68336;976	0.222645335014066	k127_3891053.region001	8	no support		0.53696671896513	Bacteroidetes	T3PKS	FALSE	k127_3891053.region001	no support	Bacteria	0.629866508717587		899	k127_3891053_11	k127_3891053PKSotherno support
k127_54416361	0.464992196553562	354650985802926	-592981575067688	Terpene	no support	gray	k127_54416361 flag=1 multi=23.0000 len=6681	no support	no support	1;131567;2;1224	-0.316861208072112	k127_54416361.region001	14	no support		0.243957173543946	Proteobacteria	terpene	FALSE	k127_54416361.region001	no support	Bacteria	-120601333853517		841	k127_54416361_3	k127_54416361Terpeneno support
k127_15011118	0.872776162051806	249241157443466	-659751468955434	PKS-NRP_Hybrids	Betaproteobacteria	gray	k127_15011118 flag=1 multi=16.3743 len=9872	no support	no support	1;131567;2;1224;28216	0.0782227110334321	k127_15011118.region001	11	no support		0.763039176395742	Proteobacteria	NRPS.T1PKS	FALSE	k127_15011118.region001	no support	Bacteria	0.306555275503761		2274	k127_15011118_2	k127_15011118PKS-NRP_Hybridsno support
k127_5377241	0.935826992688313	302849014512471	-6644570957397	PKSI	no support	gray	k127_5377241 flag=1 multi=74.3893 len=5457	no support	no support	1;131567;2;1783257;74201	0.0447425052728583	k127_5377241.region001	4	no support		0.884202733701986	Verrucomicrobia	T1PKS	FALSE	k127_5377241.region001	no support	Bacteria	0.147796430444977		2909	k127_5377241_1	k127_5377241PKSIno support
k127_34067580	0.765848001461708	145297951078343	-645082589208258	NRPS	no support	gray	k127_34067580 flag=1 multi=33.0107 len=5258	no support	no support	1;131567;2	-0.166373062343322	k127_34067580.region001	15	no support		0.608543541067578	no support	NRPS-like	FALSE	k127_34067580.region001	no support	Bacteria	-0.522694578991445		384	k127_34067580_4	k127_34067580NRPSno support
k127_6661654	0.885060767343787	35882942612554	-661528912450964	RiPPs	Betaproteobacteria	gray	k127_6661654 flag=0 multi=23.1277 len=7592	Burkholderiaceae	no support	1;131567;2;1224;28216;80840;119060	-0.0648498632162375	k127_6661654.region001	15	Burkholderiales		0.782911374177136	Proteobacteria	bacteriocin	FALSE	k127_6661654.region001	no support	Bacteria	-0.279824942026787		779	k127_6661654_1	k127_6661654RiPPsno support
k127_30025893	0.568651311239497	129539610702136	-602145902909853	RiPPs	Betaproteobacteria	gray	k127_30025893 flag=0 multi=12.0239 len=7078	no support	no support	1;131567;2;1224;28216;80840;224471	0.336091237833517	k127_30025893.region001	2	Burkholderiales		0.346396749452229	Proteobacteria	bacteriocin	FALSE	k127_30025893.region001	no support	Bacteria	0.975181965072859		560	k127_30025893_7	k127_30025893RiPPsno support
k127_33772133	0.060533963660051	0.643609027817842	-261355514587184	NRPS	Sphingobacteriia	gray	k127_33772133 flag=1 multi=7.0000 len=6006	Sphingobacteriaceae	Mucilaginibacter	1;131567;2;1783270;68336;976;117747;200666;84566;423349;1295612	116596832279451	k127_33772133.region001	1	Sphingobacteriales		0.0107880041258439	Bacteroidetes	NRPS-like	FALSE	k127_33772133.region001	Mucilaginibacter yixingensis	Bacteria	321318993671916		2625	k127_33772133_1	k127_33772133NRPSMucilaginibacter
k127_18254670	0.0594266825675679	401035209249548	-315579606525245	NRPS	no support	gray	k127_18254670 flag=1 multi=37.6484 len=7681	no support	no support	1;131567;2	0.895512371842868	k127_18254670.region001	37	no support		0.010382054706219	no support	NRPS	FALSE	k127_18254670.region001	no support	Bacteria	287246133965819		1178	k127_18254670_2	k127_18254670NRPSno support
k127_2329559	0.118250296075285	208979655248732	-416272473692683	RiPPs	no support	gray	k127_2329559 flag=1 multi=23.6749 len=7697	no support	no support	1;131567;2	-0.82826560951359	k127_2329559.region001	9	no support		0.0306577170826476	no support	TfuA-related	FALSE	k127_2329559.region001	no support	Bacteria	-235242701344482		448	k127_2329559_8	k127_2329559RiPPsno support
k127_24012663	0.616389897289235	338930303941337	-628237090871579	RiPPs	Alphaproteobacteria	gray	k127_24012663 flag=0 multi=17.3951 len=7469	Devosiaceae	Devosia	1;131567;2;1224;28211;356;2831106;46913;1228055	-0.243145029617139	k127_24012663.region001	1	Hyphomicrobiales		0.403414395245209	Proteobacteria	TfuA-related	FALSE	k127_24012663.region001	Devosia nanyangense	Bacteria	-0.856406483146858		691	k127_24012663_3	k127_24012663RiPPsDevosia
k127_30364711	0.978537899944637	221818729991977	-665524416718716	NRPS	no support	gray	k127_30364711 flag=1 multi=11.0000 len=7453	no support	no support	1;131567;2	0.0112237124346966	k127_30364711.region001	3	no support		0.971529732391985	no support	NRPS	FALSE	k127_30364711.region001	no support	Bacteria	0.0362066827141668		1404	k127_30364711_1	k127_30364711NRPSno support
k127_5064869	0.782708302686142	517894681811243	-65334270668079	NRPS	no support	gray	k127_5064869 flag=0 multi=45.3014 len=9507	no support	no support	1;131567;2	-0.0943020367620301	k127_5064869.region001	11	no support		0.632365730399393	no support	NRPS-like	FALSE	k127_5064869.region001	no support	Bacteria	-0.486958592459672		1313	k127_5064869_7	k127_5064869NRPSno support
k127_9196389	0.00873274773405357	449542116483937	-0.478086349700755	NRPS	no support	green	k127_9196389 flag=0 multi=18.0262 len=7010	no support	no support	1;131567;2	267656638923532	k127_9196389.region001	28	no support		6.4487e+10	no support	NRPS-like	FALSE	k127_9196389.region001	no support	Bacteria	414744924685102		882	k127_9196389_1	k127_9196389NRPSno support
k127_14776554	0.313104837520675	533555366126408	-545431056412635	NRPS	no support	gray	k127_14776554 flag=0 multi=23.6920 len=12257	no support	no support	1;131567;2	0.235961376589588	k127_14776554.region001	10	no support		0.133792893708476	no support	NRPS	FALSE	k127_14776554.region001	no support	Bacteria	157271309386688		2820	k127_14776554_5	k127_14776554NRPSno support
BGC0000991.1				PKS-NRP_Hybrids			Epothilone biosynthetic gene cluster					BGC0000991.1			Sorangium cellulosum			t1pks.nrps	FALSE	BGC0000991.1				Bacteria,Proteobacteria,Deltaproteobacteria,Myxococcales,Sorangiineae,Polyangiaceae,Sorangium			BGC0000991.1PKS-NRP_Hybrids
k127_11252045	0.65031326862566	25881243521059	-636313890726806	Others	no support	gray	k127_11252045 flag=1 multi=35.1615 len=5614	no support	no support	1;131567;2;1783257;74201	-0.184930243403266	k127_11252045.region001	82	no support		0.459493647550056	Verrucomicrobia	ladderane	FALSE	k127_11252045.region001	no support	Bacteria	-0.756461747536784		1114	k127_11252045_2	k127_11252045Othersno support
k127_14204849	0.66529467305055	613936054939675	-638350259682474	Others	Spartobacteria	gray	k127_14204849 flag=0 multi=33.2116 len=80633	NA	NA	1;131567;2;1783257;74201;134549;1836787;1918599;2201154*	-0.106617030506702	k127_14204849.region001	3	Chthoniobacterales		0.475545136018527	Verrucomicrobia	ladderane	FALSE	k127_14204849.region001	Chthoniobacterales bacterium*	Bacteria	-0.729261810939763		1794	k127_14204849_26	k127_14204849OthersNA
BGC0000308.1				NRPS			Aureusimine biosynthetic gene cluster					BGC0000308.1			Staphylococcus aureus subsp. aureus str. JKD6008			nrps	FALSE	BGC0000308.1				Bacteria,Firmicutes,Bacilli,Bacillales,Staphylococcus			BGC0000308.1NRPS
k127_29058620	0.0132810934913005	47820681341493	-103179447913262	NRPS	Alphaproteobacteria	green	k127_29058620 flag=0 multi=66.7292 len=7191	no support	no support	1;131567;2;1224;28211;356	204587847575965	k127_29058620.region001	3	Hyphomicrobiales		0.00113793406674288	Proteobacteria	NRPS	FALSE	k127_29058620.region001	no support	Bacteria	388817754532543		2582	k127_29058620_1	k127_29058620NRPSno support
k127_5398416	0.339498832534711	531764635738933	-556426899701552	Terpene	no support	gray	k127_5398416 flag=0 multi=23.6096 len=5061	no support	no support	1;131567;2;1224	-0.211941161049793	k127_5398416.region001	382	no support		0.153013558325503	Proteobacteria	terpene	FALSE	k127_5398416.region001	no support	Bacteria	-14942957517954		845	k127_5398416_1	k127_5398416Terpeneno support
k127_7539313	0.106946064242388	847597569282251	-400220264550838	Terpene	no support	gray	k127_7539313 flag=0 multi=43.8118 len=32561	no support	no support	1;131567;2	-0.290806463802801	k127_7539313.region001	225	no support		0.025732327663955	no support	terpene	FALSE	k127_7539313.region001	no support	Bacteria	-243854702594636		1712	k127_7539313_21	k127_7539313Terpeneno support
k127_19946489	0.706465315263307	243708469157201	-643868157892699	NRPS	no support	gray	k127_19946489 flag=1 multi=30.1030 len=8807	no support	no support	1;131567;2	-0.228933366043308	k127_19946489.region001	2	no support		0.524044693951185	no support	NRPS	FALSE	k127_19946489.region001	no support	Bacteria	-0.650218612498328		1597	k127_19946489_3	k127_19946489NRPSno support
k127_13543021	0.250010053784374	0.738844889910404	-464625500500968	Others	Flavobacteriia	gray	k127_13543021 flag=1 multi=27.0459 len=8279	Flavobacteriaceae	Flavobacterium	1;131567;2;1783270;68336;976;117743;200644;49546;237	0.817458744257226	k127_13543021.region001	48	Flavobacteriales		0.0961095587298204	Bacteroidetes	resorcinol	FALSE	k127_13543021.region001	no support	Bacteria	186320634587713		797	k127_13543021_9	k127_13543021OthersFlavobacterium
k127_558976	2.02118e+10	196010274053389	599832384976052	Others	no support	green	k127_558976 flag=1 multi=33.4020 len=8564	no support	no support	1;131567;2;1783270;68336;976	236355576959117	k127_558976.region001	12	no support		9.48909e+07	Bacteroidetes	resorcinol.arylpolyene	FALSE	k127_558976.region001	no support	Bacteria	802835746143038		730	k127_558976_5	k127_558976Othersno support
k127_3877954	0.748024585346276	354772706523052	-649756726473913	NRPS	Betaproteobacteria	gray	k127_3877954 flag=0 multi=38.4313 len=19461	Rhodocyclaceae	NA	1;131567;2;1224;28216;206389;75787;75788;1898103	0.112372722647195	k127_3877954.region001	1	Rhodocyclales		0.586479369731588	Proteobacteria	NRPS	FALSE	k127_3877954.region001	Rhodocyclaceae bacterium	Bacteria	0.554224036954986		1385	k127_3877954_9	k127_3877954NRPSNA
k127_28832929	0.0924944897832035	529090378383906	-373253824318136	NRPS	NA	gray	k127_28832929 flag=1 multi=25.1114 len=18220	NA	NA	1;131567;2;57723;305072;1978231	0.44628866353241	k127_28832929.region001	1	NA		0.0192200023640555	Acidobacteria	NRPS-like	FALSE	k127_28832929.region001	Acidobacteria bacterium	Bacteria	258007702673832		1408	k127_28832929_3	k127_28832929NRPSNA
k127_35983196	0.868826241841168	47822652815857	-660452546542237	NRPS	no support	gray	k127_35983196 flag=1 multi=32.0111 len=6431	no support	no support	1;131567;2;57723;305072	0.0645062383966073	k127_35983196.region001	5	no support		0.756653839725524	Acidobacteria	NRPS-like	FALSE	k127_35983196.region001	no support	Bacteria	0.314804839094069		1238	k127_35983196_2	k127_35983196NRPSno support
k127_46315187	0.728231712657171	171097152132647	-645711625383148	NRPS	no support	gray	k127_46315187 flag=1 multi=17.0028 len=6293	no support	no support	1;131567	-0.172383443866565	k127_46315187.region001	178	no support		0.556430569178191	no support	NRPS	FALSE	k127_46315187.region001	no support	no support	-0.60041979297935		1060	k127_46315187_2	k127_46315187NRPSno support
k127_39998653	0.00611393215600106	0.916214060907204	0.553521515227971	PKSI	Sphingobacteriia	blue	k127_39998653 flag=1 multi=14.1447 len=8205	Sphingobacteriaceae	no support	1;131567;2;1783270;68336;976;117747;200666;84566	-216933312118591	k127_39998653.region001	18	Sphingobacteriales		3.65975e+10	Bacteroidetes	T1PKS	FALSE	k127_39998653.region001	no support	Bacteria	-546397588147765		2450	k127_39998653_1	k127_39998653PKSIno support
k127_16022881	0.530278863803239	306132610419038	-608274281860796	RiPPs	no support	gray	k127_16022881 flag=0 multi=22.1301 len=5383	no support	no support	1;131567;2	0.295618849101615	k127_16022881.region001	4	no support		0.300615834761695	no support	lanthipeptide	FALSE	k127_16022881.region001	no support	Bacteria	106686009110063		699	k127_16022881_2	k127_16022881RiPPsno support
k127_13251477	0.360209523841966	224058797013544	-56000026828447	RiPPs	no support	gray	k127_13251477 flag=0 multi=38.6405 len=10104	no support	no support	1;131567;2	0.589640890474289	k127_13251477.region001	12	no support		0.167844109114156	no support	lassopeptide	FALSE	k127_13251477.region001	no support	Bacteria	144290636658606		499	k127_13251477_4	k127_13251477RiPPsno support
k127_30525086	0.0167537099388288	13972753922113	-129327858831868	RiPPs	NA	green	k127_30525086 flag=1 multi=16.5949 len=9240	NA	NA	1;131567;2;57723;305072;1978231	103012391948674	k127_30525086.region001	1	NA		0.0017697580921298	Acidobacteria	lassopeptide	FALSE	k127_30525086.region001	Acidobacteria bacterium	Bacteria	384603139650377		686	k127_30525086_4	k127_30525086RiPPsNA
k127_1537672	0.0413678645101686	12223126722587	-242702099002017	Terpene	Phycisphaerae	green	k127_1537672 flag=1 multi=20.2144 len=5002	no support	no support	1;131567;2;1783257;203682;666505	0.804955081125894	k127_1537672.region001	3	no support		0.005923567453334	Planctomycetes	terpene	FALSE	k127_1537672.region001	no support	Bacteria	325600218003867		548	k127_1537672_5	k127_1537672Terpeneno support
k127_7133713	0.623229999350032	367909961099322	-629666000040093	NRPS	NA	gray	k127_7133713 flag=1 multi=18.2589 len=10923	NA	NA	1;131567;2;57723;305072;1978231	0.273115109515927	k127_7133713.region001	1	NA		0.412560703795091	Acidobacteria	NRPS	FALSE	k127_7133713.region001	Acidobacteria bacterium	Bacteria	0.839527877261938		1512	k127_7133713_5	k127_7133713NRPSNA
k127_4766746	0.846301726321116	251093511519717	-659024070978471	Terpene	no support	gray	k127_4766746 flag=1 multi=26.8238 len=8341	no support	no support	1;131567;2	0.0914976703813157	k127_4766746.region001	29	no support		0.726110988193352	no support	terpene	FALSE	k127_4766746.region001	no support	Bacteria	0.356013099847951		896	k127_4766746_1	k127_4766746Terpeneno support
k127_43778122	0.764223990190255	26057805735734	-651279743296337	Terpene	no support	gray	k127_43778122 flag=0 multi=43.1264 len=5018	no support	no support	1;131567;2	-0.158635587348932	k127_43778122.region001	34	no support		0.605070850019401	no support	terpene	FALSE	k127_43778122.region001	no support	Bacteria	-0.526673228475014		1046	k127_43778122_3	k127_43778122Terpeneno support
BGC0000467.1				PKS-NRP_Hybrids			Yersiniabactin biosynthetic gene cluster					BGC0000467.1			Yersinia enterocolitica			t1pks.nrps	FALSE	BGC0000467.1				Bacteria,Proteobacteria,Gammaproteobacteria,Enterobacteriales,Enterobacteriaceae,Yersinia			BGC0000467.1PKS-NRP_Hybrids
k127_19056007	0.693824283331296	238581623937881	-641706215475577	RiPPs	NA	gray	k127_19056007 flag=0 multi=57.6649 len=7319	NA	NA	1;131567;2;57723;305072;1978231	0.202655042087352	k127_19056007.region001	1	NA		0.504081257490695	Acidobacteria	bacteriocin	FALSE	k127_19056007.region001	Acidobacteria bacterium	Bacteria	0.682221071184376		333	k127_19056007_3	k127_19056007RiPPsNA
k127_5908656	0.579208043260355	286648716696657	-622276685424354	RiPPs	no support	gray	k127_5908656 flag=1 multi=19.1753 len=11312	no support	no support	1;131567;2;57723	0.260227772398891	k127_5908656.region001	2	no support		0.368245961792604	Acidobacteria	lanthipeptide.bacteriocin	FALSE	k127_5908656.region001	no support	Bacteria	0.923760137217111		581	k127_5908656_3	k127_5908656RiPPsno support
k127_19896080	0.966362904507201	312140757970618	-665232190043213	Others	no support	gray	k127_19896080 flag=0 multi=17.5201 len=5587	no support	no support	1;131567;2	-0.0217609666363684	k127_19896080.region001	10	no support		0.934604499194757	no support	arylpolyene	FALSE	k127_19896080.region001	no support	Bacteria	-0.0832482025242812		717	k127_19896080_6	k127_19896080Othersno support
k127_20267000	0.254829432687328	303691578883285	-520159640510979	Others	no support	gray	k127_20267000 flag=0 multi=47.7257 len=5454	no support	no support	1;131567;2	-0.442185657427395	k127_20267000.region001	84	no support		0.0990006364078705	no support	arylpolyene	FALSE	k127_20267000.region001	no support	Bacteria	-174287577216947		506	k127_20267000_6	k127_20267000Othersno support
k127_8497977	0.214666623949524	542187582164235	-499211817571338	PKS-NRP_Hybrids	no support	gray	k127_8497977 flag=0 multi=70.7473 len=24106	no support	no support	1;131567;2	0.392882922712942	k127_8497977.region001	3	no support		0.0776024884700155	no support	NRPS.T1PKS	FALSE	k127_8497977.region001	no support	Bacteria	187553681219497		1887	k127_8497977_2	k127_8497977PKS-NRP_Hybridsno support
BGC0000056.1				PKSI			Esperamicin biosynthetic gene cluster					BGC0000056.1			Actinomadura verrucosospora			t1pks	FALSE	BGC0000056.1				Bacteria,Actinobacteria,Actinobacteridae,Actinomycetales,Streptosporangineae,Thermomonosporaceae,Actinomadura			BGC0000056.1PKSI
k127_1990956	0.912359967720231	277620919543969	-663456950367297	Terpene	no support	gray	k127_1990956 flag=0 multi=16.9807 len=18633	no support	no support	1;131567;2;57723	-0.0528015005158516	k127_1990956.region001	12	no support		0.841684195572889	Acidobacteria	terpene	FALSE	k127_1990956.region001	no support	Bacteria	-0.202747836335264		910	k127_1990956_5	k127_1990956Terpeneno support
BGC0001305.1				PKSI			Fujikurins biosynthetic gene cluster					BGC0001305.1			Fusarium fujikuroi IMI 58289			t1pks	FALSE	BGC0001305.1				Eukaryota,Fungi,Dikarya,Ascomycota,Pezizomycotina,Sordariomycetes,Hypocreomycetidae,Hypocreales,Nectriaceae,Fusarium,Fusarium fujikuroi species complex			BGC0001305.1PKSI
k127_16567628	0.135036663406147	28307940844098	-438489251898271	PKSI	no support	gray	k127_16567628 flag=0 multi=20.6660 len=13409	no support	no support	1;131567;2	0.68500590140166	k127_16567628.region001	16	no support		0.0391479528888711	no support	T1PKS	FALSE	k127_16567628.region001	no support	Bacteria	223049659346023		1791	k127_16567628_2	k127_16567628PKSIno support
k127_22984774	0.84224066579563	68285394258374	-658763168464829	PKSother	no support	gray	k127_22984774 flag=1 multi=31.4774 len=40495	no support	no support	1;131567;2	-0.0429159791003002	k127_22984774.region001	289	no support		0.720947121631204	no support	T3PKS	FALSE	k127_22984774.region001	no support	Bacteria	-0.363041307963024		1447	k127_22984774_14	k127_22984774PKSotherno support
BGC0001244.1				PKSI			(-)-Mellein biosynthetic gene cluster					BGC0001244.1			Parastagonospora nodorum			t1pks	FALSE	BGC0001244.1				Eukaryota,Fungi,Dikarya,Ascomycota,Pezizomycotina,Dothideomycetes,Pleosporomycetidae,Pleosporales,Pleosporineae,Phaeosphaeriaceae,Parastagonospora			BGC0001244.1PKSI
BGC0000351.1				NRPS			Exochelin biosynthetic gene cluster					BGC0000351.1			Mycobacterium smegmatis			nrps	FALSE	BGC0000351.1				Bacteria,Actinobacteria,Actinobacteridae,Actinomycetales,Corynebacterineae,Mycobacteriaceae,Mycobacterium			BGC0000351.1NRPS
k127_4908489	0.739789654023704	125281926585462	-63297334778728	NRPS	Acidobacteriia	gray	k127_4908489 flag=1 multi=33.7114 len=5124	no support	no support	1;131567;2;57723;204432	-0.196803428792239	k127_4908489.region001	10	no support		0.574869256392085	Acidobacteria	NRPS-like	FALSE	k127_4908489.region001	no support	Bacteria	-0.574625638442344		1275	k127_4908489_2	k127_4908489NRPSno support
k127_1372303	0.76954646577785	410358200741223	-6519914777971	NRPS	no support	gray	k127_1372303 flag=0 multi=263.5939 len=6465	no support	no support	1;131567;2;57723;305072	0.0906776047206309	k127_1372303.region001	4	no support		0.614192014940068	Acidobacteria	NRPS-like	FALSE	k127_1372303.region001	no support	Bacteria	0.513308468430466		1288	k127_1372303_5	k127_1372303NRPSno support
BGC0000041.1				PKSI			Coronafacic acid biosynthetic gene cluster					BGC0000041.1			Pseudomonas syringae			t1pks	FALSE	BGC0000041.1				Bacteria,Proteobacteria,Gammaproteobacteria,Pseudomonadales,Pseudomonadaceae,Pseudomonas			BGC0000041.1PKSI
k127_1226243	4.56103e+10	4602198965408	413466093211908	PKSI	no support	blue	k127_1226243 flag=0 multi=74.2181 len=13706	no support	no support	1;131567;2;1224	-0.991815434007812	k127_1226243.region001	5	no support		5.88866e+08	Proteobacteria	T1PKS	FALSE	k127_1226243.region001	no support	Bacteria	-640111117943963		1791	k127_1226243_8	k127_1226243PKSIno support
k127_12738261	0.0140760351516939	494348456039263	-118295117143034	PKSother	no support	blue	k127_12738261 flag=1 multi=33.4250 len=21244	no support	no support	1;131567;2;1224	-0.741123844964799	k127_12738261.region001	11	no support		0.00132932045777427	Proteobacteria	hglE-KS.T1PKS	FALSE	k127_12738261.region001	no support	Bacteria	-381732216223248		3034	k127_12738261_3	k127_12738261PKSotherno support
k127_15300596	0.912359967720231	665178230980892	-663386892664416	NRPS	no support	gray	k127_15300596 flag=1 multi=66.9173 len=18294	no support	no support	1;131567;2;57723	0.0275588406684422	k127_15300596.region001	22	no support		0.839143298570175	Acidobacteria	NRPS-like	FALSE	k127_15300596.region001	no support	Bacteria	0.206050514430105		1721	k127_15300596_11	k127_15300596NRPSno support
k127_16060064	0.258889097822857	77096663155812	-522525211322874	NRPS	no support	gray	k127_16060064 flag=0 multi=28.0849 len=13070	no support	no support	1;131567;2;57723	-0.196931889667867	k127_16060064.region001	22	no support		0.101793248557109	Acidobacteria	NRPS-like	FALSE	k127_16060064.region001	no support	Bacteria	-17274602098103		1730	k127_16060064_1	k127_16060064NRPSno support
k127_13448731	0.706510535843188	162647155232707	-640723906739066	Terpene	no support	gray	k127_13448731 flag=1 multi=13.8263 len=6778	no support	no support	1;131567;2;57723	-0.197025928815186	k127_13448731.region001	12	no support		0.525456376800108	Acidobacteria	terpene	FALSE	k127_13448731.region001	no support	Bacteria	-0.649597219095857		847	k127_13448731_5	k127_13448731Terpeneno support
k127_51426409	0.716599545035582	314986663593632	-645239969212959	Terpene	no support	gray	k127_51426409 flag=1 multi=19.0884 len=10599	no support	no support	1;131567;2	0.184075210316503	k127_51426409.region001	44	no support		0.537449658776687	no support	terpene	FALSE	k127_51426409.region001	no support	Bacteria	0.629111137116543		677	k127_51426409_4	k127_51426409Terpeneno support
BGC0001252.1				PKSI			ACR-toxin biosynthetic gene cluster					BGC0001252.1			Alternaria alternata			t1pks	FALSE	BGC0001252.1				Eukaryota,Fungi,Dikarya,Ascomycota,Pezizomycotina,Dothideomycetes,Pleosporomycetidae,Pleosporales,Pleosporineae,Pleosporaceae,Alternaria,Alternaria alternata group			BGC0001252.1PKSI
k127_13939	0.0288439910242573	269986318232337	-218748182224032	NRPS	no support	green	k127_13939 flag=0 multi=30.7360 len=9510	no support	no support	1;131567;2;57723	142543184027847	k127_13939.region001	5	no support		0.0037578439010476	Acidobacteria	NRPS-like	FALSE	k127_13939.region001	no support	Bacteria	33429322545589		2071	k127_13939_1	k127_13939NRPSno support
k127_6182253	0.535808969396642	186366381204891	-604949077630237	NRPS	no support	gray	k127_6182253 flag=0 multi=66.1036 len=6999	no support	no support	1;131567;2;57723	0.402019939296579	k127_6182253.region001	7	no support		0.311297464614246	Acidobacteria	NRPS-like	FALSE	k127_6182253.region001	no support	Bacteria	10446042884622		1043	k127_6182253_1	k127_6182253NRPSno support
k127_42723895	0.342847984851009	153676544987622	-547187636327165	NRPS	no support	gray	k127_42723895 flag=1 multi=10.0000 len=8116	no support	no support	1;131567;2;1783257;74201	-0.615092034252716	k127_42723895.region001	2	no support		0.155327842901983	Verrucomicrobia	NRPS	FALSE	k127_42723895.region001	no support	Bacteria	-149755348406916		2069	k127_42723895_2	k127_42723895NRPSno support
k127_7800063	0.469644867824673	424155779101874	-594062332026898	PKS-NRP_Hybrids	no support	gray	k127_7800063 flag=0 multi=36.6590 len=7456	no support	no support	1;131567;2;57723	0.179728436862791	k127_7800063.region001	2	no support		0.24750064043812	Acidobacteria	NRPS.T1PKS	FALSE	k127_7800063.region001	no support	Bacteria	119663576644798		1913	k127_7800063_1	k127_7800063PKS-NRP_Hybridsno support
k127_3809609	0.854339468828703	17912373459194	-658702576427556	NRPS	no support	gray	k127_3809609 flag=1 multi=20.0041 len=5522	no support	no support	1;131567;2;1783272;1798711;1117	-0.118378227184714	k127_3809609.region001	6	no support		0.739023695453937	Cyanobacteria	NRPS	FALSE	k127_3809609.region001	no support	Bacteria	-0.338839198621441		1353	k127_3809609_2	k127_3809609NRPSno support
k127_27571236	0.818154386036297	203360235032967	-653261729736114	NRPS	no support	gray	k127_27571236 flag=0 multi=38.8880 len=9914	no support	no support	1;131567;2	0.151300157507267	k127_27571236.region001	279	no support		0.686596697201822	no support	NRPS	FALSE	k127_27571236.region001	no support	Bacteria	0.41109112390821		1094	k127_27571236_6	k127_27571236NRPSno support
k127_40416130	0.778876893274761	12307572885612	-633786767226351	PKSI	Alphaproteobacteria	gray	k127_40416130 flag=1 multi=61.0000 len=6015	no support	no support	1;131567;2;1224;28211;356	-0.171791052826899	k127_40416130.region001	2	Hyphomicrobiales		0.626209708794849	Proteobacteria	T1PKS	FALSE	k127_40416130.region001	no support	Bacteria	-0.498694399083353		863	k127_40416130_1	k127_40416130PKSIno support
BGC0000656.1				Terpene			Zeaxanthin biosynthetic gene cluster					BGC0000656.1			Xanthobacter autotrophicus Py2			terpene	FALSE	BGC0000656.1				Bacteria,Proteobacteria,Alphaproteobacteria,Rhizobiales,Xanthobacteraceae,Xanthobacter			BGC0000656.1Terpene
k127_1719059	6.00058e+10	814095705206739	356070897053047	Terpene	Alphaproteobacteria	blue	k127_1719059 flag=0 multi=25.4272 len=49390	Sphingomonadaceae	Sphingomonas	1;131567;2;1224;28211;204457;41297;13687	-0.763353467143252	k127_1719059.region001	33	Sphingomonadales		1.05644e+09	Proteobacteria	terpene	FALSE	k127_1719059.region001	no support	Bacteria	-610415702878521		1780	k127_1719059_7	k127_1719059TerpeneSphingomonas
k127_29398440	0.0547166892389516	235950505094695	-295534755853533	NRPS	no support	gray	k127_29398440 flag=0 multi=35.5121 len=5153	no support	no support	1;131567;2	-0.988924572453622	k127_29398440.region001	22	no support		0.00860567647654872	no support	NRPS	FALSE	k127_29398440.region001	no support	Bacteria	-298106699978001		898	k127_29398440_3	k127_29398440NRPSno support
k127_7794735	0.821271987833857	717587715197022	-657254033173061	Terpene	Alphaproteobacteria	gray	k127_7794735 flag=0 multi=27.7853 len=14782	no support	no support	1;131567;2;1224;28211;356	-0.0560085801468483	k127_7794735.region001	7	Hyphomicrobiales		0.69306873151707	Proteobacteria	terpene	FALSE	k127_7794735.region001	no support	Bacteria	-0.401322706366808		944	k127_7794735_8	k127_7794735Terpeneno support
k127_2461159	0.872776162051806	40544492538794	-660677711240445	Terpene	Alphaproteobacteria	gray	k127_2461159 flag=0 multi=64.3720 len=7415	no support	no support	1;131567;2;1224;28211;356	-0.0653205353524118	k127_2461159.region001	4	Hyphomicrobiales		0.761879024244441	Proteobacteria	terpene	FALSE	k127_2461159.region001	no support	Bacteria	-0.307812997987067		1075	k127_2461159_2	k127_2461159Terpeneno support
k127_57283447	0.613112484693354	453020578064033	-627476654224438	Terpene	Alphaproteobacteria	gray	k127_57283447 flag=1 multi=19.0000 len=5431	no support	no support	1;131567;2;1224;28211;356	-0.18131927852677	k127_57283447.region001	2	Hyphomicrobiales		0.398667038169153	Proteobacteria	terpene	FALSE	k127_57283447.region001	no support	Bacteria	-0.865265552656395		1091	k127_57283447_2	k127_57283447Terpeneno support
k127_63232909	0.00180007088484543	289020995257462	198755199528042	NRPS	NA	green	k127_63232909 flag=0 multi=40.4650 len=14517	NA	NA	1;131567;2;49928;1869227	210695387781115	k127_63232909.region001	1	NA		5.49317e+09	NA	NRPS	FALSE	k127_63232909.region001	bacterium	Bacteria	539176473379595		2823	k127_63232909_1	k127_63232909NRPSNA
BGC0001231.1				PKS-NRP_Hybrids			Microsclerodermins biosynthetic gene cluster					BGC0001231.1			Jahnella sp. MSr9139			t1pks.nrps	FALSE	BGC0001231.1				Bacteria,Proteobacteria,Deltaproteobacteria,Myxococcales,Sorangiineae,Polyangiaceae,Jahnella			BGC0001231.1PKS-NRP_Hybrids
BGC0001394.1				PKS-NRP_Hybrids			Phenalamide biosynthetic gene cluster					BGC0001394.1			Myxococcus stipitatus DSM 14675			t1pks.nrps	FALSE	BGC0001394.1				Bacteria,Proteobacteria,Deltaproteobacteria,Myxococcales,Cystobacterineae,Myxococcaceae,Myxococcus			BGC0001394.1PKS-NRP_Hybrids
k127_28877877	0.524962995340181	404508190575084	-606223957916508	PKSother	Alphaproteobacteria	gray	k127_28877877 flag=0 multi=41.7719 len=6751	no support	no support	1;131567;2;1224;28211;356	-0.223263531383153	k127_28877877.region001	6	Hyphomicrobiales		0.292122212701515	Proteobacteria	T3PKS	FALSE	k127_28877877.region001	no support	Bacteria	-108640651524079		699	k127_28877877_2	k127_28877877PKSotherno support
k127_7432860	0.928259029022163	319409353941899	-664194308877536	PKSother	no support	gray	k127_7432860 flag=0 multi=24.7820 len=6543	no support	no support	1;131567;2;1224	0.0482643821054868	k127_7432860.region001	10	no support		0.871604722086538	Proteobacteria	T3PKS	FALSE	k127_7432860.region001	no support	Bacteria	0.164021312605024		565	k127_7432860_6	k127_7432860PKSotherno support
k127_29890286	0.335576827046786	260666621489946	-554844000560757	NRPS	Nitrospira	gray	k127_29890286 flag=1 multi=20.1261 len=5274	Nitrospiraceae	Nitrospira	1;131567;2;40117;203693;189778;189779;1234;2652172;70125	0.444614483149719	k127_29890286.region001	2	Nitrospirales		0.150064285334302	Nitrospirae	NRPS-like	FALSE	k127_29890286.region001	Nitrospira sp.	Bacteria	150577497998226		1333	k127_29890286_6	k127_29890286NRPSNitrospira
k127_27991208	0.180022708314259	185521919574641	-471873158801455	Others	Betaproteobacteria	gray	k127_27991208 flag=1 multi=17.8866 len=5621	NA	NA	1;131567;2;1224;28216;33809;1891241	-0.804875880984039	k127_27991208.region001	1	NA		0.0594267458648914	Proteobacteria	arylpolyene	FALSE	k127_27991208.region001	Betaproteobacteria bacterium	Bacteria	-202456376536989		616	k127_27991208_3	k127_27991208OthersNA
k127_4165470	0.363312142914657	516152540457401	-564984091917945	Others	Gammaproteobacteria	gray	k127_4165470 flag=0 multi=43.3065 len=6309	no support	no support	1;131567;2;1224;1236;135614	-0.273408473501423	k127_4165470.region001	6	Xanthomonadales		0.170142658477639	Proteobacteria	arylpolyene	FALSE	k127_4165470.region001	no support	Bacteria	-143101531825466		592	k127_4165470_1	k127_4165470Othersno support
k127_25876355	0.885060767343787	220809005342871	-661491692779461	NRPS	no support	gray	k127_25876355 flag=0 multi=14.2919 len=5338	no support	no support	1;131567;2	0.090229569761973	k127_25876355.region001	13	no support		0.781944442749951	no support	NRPS-like	FALSE	k127_25876355.region001	no support	Bacteria	0.281106430235025		1082	k127_25876355_5	k127_25876355NRPSno support
BGC0001331.1				PKS-NRP_Hybrids			BE-43547 A1-C2 biosynthetic gene cluster					BGC0001331.1			Salinispora arenicola CNR107			t1pks.nrps	FALSE	BGC0001331.1				Bacteria,Actinobacteria,Micromonosporales,Micromonosporaceae,Salinispora			BGC0001331.1PKS-NRP_Hybrids
k127_23054673	0.309848475943175	253751286854585	-543637479436096	PKS-NRP_Hybrids	NA	gray	k127_23054673 flag=1 multi=43.8475 len=11347	NA	NA	1;131567;2;1224;81684;1977087	0.472311743737136	k127_23054673.region001	1	NA		0.130921891243595	Proteobacteria	NRPS.T1PKS	FALSE	k127_23054673.region001	Proteobacteria bacterium	Bacteria	158522560349884		3707	k127_23054673_1	k127_23054673PKS-NRP_HybridsNA
k127_7862727	0.686450259598502	386689332850216	-640731141620102	Terpene	no support	gray	k127_7862727 flag=0 multi=39.1750 len=6065	no support	no support	1;131567;2;1224	0.145167298197103	k127_7862727.region001	11	no support		0.495501067667933	Proteobacteria	terpene	FALSE	k127_7862727.region001	no support	Bacteria	0.69619789554376		939	k127_7862727_4	k127_7862727Terpeneno support
k127_308919	0.924510702126397	217685436319421	-663980161331152	NRPS	no support	gray	k127_308919 flag=1 multi=13.6061 len=6552	no support	no support	1;131567;2	0.0504775625371538	k127_308919.region001	4	no support		0.862214396230478	no support	NRPS-like	FALSE	k127_308919.region001	no support	Bacteria	0.17614451730804		1784	k127_308919_3	k127_308919NRPSno support
BGC0001467.1				PKS-NRP_Hybrids			Hapalosin biosynthetic gene cluster					BGC0001467.1			Fischerella sp. PCC 9431			t1pks.nrps	FALSE	BGC0001467.1				Bacteria,Cyanobacteria,Nostocales,Hapalosiphonaceae,Fischerella			BGC0001467.1PKS-NRP_Hybrids
k127_4565364	0.30967838052494	223822224817375	-5217168853555	Others	no support	gray	k127_4565364 flag=0 multi=24.5847 len=14599	no support	no support	1;131567;2	-0.512497959815592	k127_4565364.region001	3	no support		0.130486547662504	no support	arylpolyene	FALSE	k127_4565364.region001	no support	Bacteria	-161264775254036		1810	k127_4565364_1	k127_4565364Othersno support
k127_7417871	0.912359967720231	292983001880478	-663414747502769	NRPS	no support	gray	k127_7417871 flag=1 multi=39.8763 len=5292	no support	no support	1;131567;2	-0.0546273465293796	k127_7417871.region001	227	no support		0.84014845436072	no support	NRPS	FALSE	k127_7417871.region001	no support	Bacteria	-0.20474372360099		1014	k127_7417871_4	k127_7417871NRPSno support
k127_7299554	0.57628082585557	417265113400129	-621425901592658	NRPS	Nitrospira	gray	k127_7299554 flag=0 multi=25.7238 len=17563	Nitrospiraceae	Nitrospira	1;131567;2;40117;203693;189778;189779;1234	-0.182221657301044	k127_7299554.region001	23	Nitrospirales		0.36358150086645	Nitrospirae	NRPS	FALSE	k127_7299554.region001	no support	Bacteria	-0.933012846134747		3613	k127_7299554_5	k127_7299554NRPSNitrospira
k127_9829333	0.576225068259067	255504074775296	-621227919068029	Terpene	no support	gray	k127_9829333 flag=1 multi=21.1504 len=5946	no support	no support	1;131567;2	-0.274981449795728	k127_9829333.region001	30	no support		0.362507789421197	no support	terpene	FALSE	k127_9829333.region001	no support	Bacteria	-0.935154137454969		1145	k127_9829333_2	k127_9829333Terpeneno support
k127_5800773	0.76954646577785	321673409289732	-651933499504487	Others	no support	gray	k127_5800773 flag=1 multi=25.7015 len=15034	no support	no support	1;131567;2	-0.133744610168623	k127_5800773.region001	288	no support		0.613437920369351	no support	arylpolyene	FALSE	k127_5800773.region001	no support	Bacteria	-0.514409755936313		782	k127_5800773_9	k127_5800773Othersno support
k127_49608888	0.132880247628089	236714413559973	-434807849939134	NRPS	no support	gray	k127_49608888 flag=0 multi=14.6129 len=6598	no support	no support	1;131567;2;1224	-0.731356189332217	k127_49608888.region001	5	no support		0.037587018401842	Proteobacteria	NRPS	FALSE	k127_49608888.region001	no support	Bacteria	-225094199867967		1547	k127_49608888_1	k127_49608888NRPSno support
k127_32840418	0.180880240286112	0.657382778564708	-417947837556122	RiPPs	Gammaproteobacteria	gray	k127_32840418 flag=0 multi=28.7808 len=6205	no support	no support	1;131567;2;1224;1236	110324550332131	k127_32840418.region001	16	no support		0.0607180149317232	Proteobacteria	bacteriocin	FALSE	k127_32840418.region001	no support	Bacteria	217675645957151		2142	k127_32840418_4	k127_32840418RiPPsno support
k127_902942	0.405363009936931	16371740566572	-571531498543639	RiPPs	no support	gray	k127_902942 flag=1 multi=22.5898 len=5249	no support	no support	1;131567;2;1783257;74201	-0.40129920750932	k127_902942.region001	4	no support		0.196020610438985	Verrucomicrobia	bacteriocin	FALSE	k127_902942.region001	no support	Bacteria	-135128234084284		573	k127_902942_6	k127_902942RiPPsno support
k127_37435494	0.981262759630705	163527318358287	-656217966948055	PKSother	no support	gray	k127_37435494 flag=1 multi=25.5508 len=5530	no support	no support	1;131567;2;1224	0.0101622432710451	k127_37435494.region001	13	no support		0.978959325922652	Proteobacteria	T3PKS	FALSE	k127_37435494.region001	no support	Bacteria	0.0268277697413108		573	k127_37435494_2	k127_37435494PKSotherno support
k127_51868909	0.0140760351516939	255995990828813	-115843382011991	Terpene	Acidobacteriia	green	k127_51868909 flag=1 multi=14.0000 len=5278	NA	NA	1;131567;2;57723;204432;332160;1470392;2026791	115042948735481	k127_51868909.region001	1	Bryobacterales		0.00133821460949202	Acidobacteria	terpene	FALSE	k127_51868909.region001	Bryobacterales bacterium	Bacteria	38572468106668		645	k127_51868909_4	k127_51868909TerpeneNA
k127_60675243	0.572592816814964	243528349836688	-618711199707584	Terpene	no support	gray	k127_60675243 flag=1 multi=11.6237 len=7130	no support	no support	1;131567;2;57723	0.337470836092036	k127_60675243.region001	6	no support		0.358379242137894	Acidobacteria	terpene	FALSE	k127_60675243.region001	no support	Bacteria	0.944868210633509		673	k127_60675243_5	k127_60675243Terpeneno support
k127_27126216	0.418168378178224	244954984632005	-580118143438262	NRPS	no support	gray	k127_27126216 flag=1 multi=18.0593 len=6718	no support	no support	1;131567;2	-0.318212679296071	k127_27126216.region001	173	no support		0.206139341355463	no support	NRPS	FALSE	k127_27126216.region001	no support	Bacteria	-131329881641893		645	k127_27126216_3	k127_27126216NRPSno support
k127_12914536				PKS-NRP_Hybrids	no support		k127_12914536 flag=0 multi=25.0474 len=8066	no support	no support	1;131567;2;1783270;68336;976		k127_12914536.region001	2	no support			Bacteroidetes	NRPS.T1PKS	FALSE	k127_12914536.region001	no support	Bacteria			1210	k127_12914536_2	k127_12914536PKS-NRP_Hybridsno support
k127_49237680	0.358515248049684	185646185202577	-547699284666868	Others	Cytophagia	gray	k127_49237680 flag=0 multi=25.1369 len=6153	Cytophagaceae	Dyadobacter	1;131567;2;1783270;68336;976;768503;768507;89373;120831	0.637123421534	k127_49237680.region001	8	Cytophagales		0.166633847685064	Bacteroidetes	arylpolyene	FALSE	k127_49237680.region001	no support	Bacteria	14586478056661		747	k127_49237680_3	k127_49237680OthersDyadobacter
k127_5433769	0.113351722279759	0.900930325455295	-355704606630585	Others	Flavobacteriia	gray	k127_5433769 flag=0 multi=25.7845 len=12867	no support	no support	1;131567;2;1783270;68336;976;117743;200644	-131964276189156	k127_5433769.region001	13	Flavobacteriales		0.0283379305699396	Bacteroidetes	arylpolyene	FALSE	k127_5433769.region001	no support	Bacteria	-262080395592826		1227	k127_5433769_2	k127_5433769Othersno support
k127_15821977	0.406546921640649	0.914184845572476	-537296167451084	Others	no support	gray	k127_15821977 flag=1 multi=17.1263 len=10033	no support	no support	1;131567;2;1783270;68336	-0.764977594648865	k127_15821977.region001	65	no support		0.19754744783947	no support	resorcinol	FALSE	k127_15821977.region001	no support	Bacteria	-13678966830768		2074	k127_15821977_1	k127_15821977Othersno support
k127_44561655	0.118250296075285	344267434013388	-416635936303607	Others	Alphaproteobacteria	gray	k127_44561655 flag=1 multi=23.0821 len=17412	no support	no support	1;131567;2;1224;28211;204457	-0.684592045171617	k127_44561655.region001	4	Sphingomonadales		0.0307799556030837	Proteobacteria	hserlactone.lassopeptide	FALSE	k127_44561655.region001	no support	Bacteria	-235045895431647		1150	k127_44561655_8	k127_44561655Othersno support
k127_3098599	0.91541755987254	41989870821069	-663590579106012	NRPS	no support	gray	k127_3098599 flag=0 multi=29.1903 len=7385	no support	no support	1;131567;2	0.0527677529367918	k127_3098599.region001	31	no support		0.846653799506528	no support	NRPS-like	FALSE	k127_3098599.region001	no support	Bacteria	0.196295007247945		2631	k127_3098599_1	k127_3098599NRPSno support
k127_5458000	0.921879972475887	572868940493492	-663879937990718	NRPS	no support	gray	k127_5458000 flag=0 multi=18.8444 len=14296	no support	no support	1;131567;2	0.0312213884122431	k127_5458000.region001	4	no support		0.858040866400679	no support	NRPS	FALSE	k127_5458000.region001	no support	Bacteria	0.181541347748501		1090	k127_5458000_4	k127_5458000NRPSno support
k127_11137978	0.787918333442244	321857729151394	-654007691100056	Terpene	Alphaproteobacteria	gray	k127_11137978 flag=0 multi=90.2313 len=5219	no support	no support	1;131567;2;1224;28211;356	-0.0997953174954616	k127_11137978.region001	9	Hyphomicrobiales		0.641765475006366	Proteobacteria	terpene	FALSE	k127_11137978.region001	no support	Bacteria	-0.473468314054124		1041	k127_11137978_2	k127_11137978Terpeneno support
k127_49484388	0.0140342797878637	484817626097375	-114769159114543	NRPS	no support	green	k127_49484388 flag=1 multi=21.7039 len=8920	no support	no support	1;131567;2;1783270;142182;234665	202755533392757	k127_49484388.region001	6	no support		0.00128195740179061	Gemmatimonadetes	NRPS	FALSE	k127_49484388.region001	no support	Bacteria	383385651706648		1416	k127_49484388_3	k127_49484388NRPSno support
k127_22062795	3.7294e+10	417445427506057	496139588738189	NRPS	Blastocatellia	green	k127_22062795 flag=0 multi=15.6296 len=10467	NA	NA	1;131567;2;57723;1562566;2052145;2052146	14775416588095	k127_22062795.region001	1	NA		2.53317e+08	Acidobacteria	NRPS	FALSE	k127_22062795.region001	Blastocatellia bacterium	Bacteria	684082995505047		1892	k127_22062795_6	k127_22062795NRPSNA
k127_2727091	0.230780510896129	252322479464935	-503059121904377	PKSother	Alphaproteobacteria	gray	k127_2727091 flag=1 multi=26.0675 len=8635	Rhizobiaceae	Rhizobium	1;131567;2;1224;28211;356;82115;227290;379;2613769	-0.609967136222651	k127_2727091.region001	2	Hyphomicrobiales		0.0853237804369493	Proteobacteria	T3PKS	FALSE	k127_2727091.region001	no support	Bacteria	-183093700034411		1390	k127_2727091_5	k127_2727091PKSotherRhizobium
k127_57174779	0.65031326862566	429495634469884	-636227487883479	NRPS	no support	gray	k127_57174779 flag=1 multi=16.1296 len=7627	no support	no support	1;131567;2;57723	0.21057149458212	k127_57174779.region001	23	no support		0.458831767654194	Acidobacteria	NRPS-like	FALSE	k127_57174779.region001	no support	Bacteria	0.757595591198121		1712	k127_57174779_4	k127_57174779NRPSno support
BGC0000574.1				Others			Caulosegnin I / caulosegnin II / caulosegnin III biosynthetic gene cluster					BGC0000574.1			Caulobacter segnis ATCC 21756			other	FALSE	BGC0000574.1				Bacteria,Proteobacteria,Alphaproteobacteria,Caulobacterales,Caulobacteraceae,Caulobacter			BGC0000574.1Others
k127_8168740	0.0486944407666172	0.902596699916286	-252510698094611	Others	Alphaproteobacteria	blue	k127_8168740 flag=1 multi=32.1075 len=12566	no support	no support	1;131567;2;1224;28211;204457	-0.885516083654536	k127_8168740.region001	5	Sphingomonadales		0.00748705603336485	Proteobacteria	hserlactone.lassopeptide	FALSE	k127_8168740.region001	no support	Bacteria	-324868570725653		541	k127_8168740_15	k127_8168740Othersno support
BGC0000384.1				NRPS			Lyngbyatoxin biosynthetic gene cluster					BGC0000384.1			Lyngbya majuscula			nrps	FALSE	BGC0000384.1				Bacteria,Cyanobacteria,Oscillatoriophycideae,Oscillatoriales,Lyngbya			BGC0000384.1NRPS
BGC0001794.1				PKSI			Swainsonine biosynthetic gene cluster					BGC0001794.1			Alternaria oxytropis			t1pks	FALSE	BGC0001794.1				Eukaryota,Fungi,Dikarya,Ascomycota,Pezizomycotina,Dothideomycetes,Pleosporomycetidae,Pleosporales,Pleosporineae,Pleosporaceae,Alternaria			BGC0001794.1PKSI
k127_30991208	0.13014292893161	211221554473405	-425405425501215	Others	Nitrospira	gray	k127_30991208 flag=0 multi=21.7738 len=9925	Nitrospiraceae	Nitrospira	1;131567;2;40117;203693;189778;189779;1234;2652172	0.868050237813321	k127_30991208.region001	4	Nitrospirales		0.0354379806480441	Nitrospirae	arylpolyene	FALSE	k127_30991208.region001	no support	Bacteria	229118065614441		984	k127_30991208_6	k127_30991208OthersNitrospira
k127_19285332	0.0142699987211853	539682806634392	-123805600616682	Terpene	Alphaproteobacteria	blue	k127_19285332 flag=0 multi=23.0678 len=5659	no support	no support	1;131567;2;1224;28211	-0.507856487295371	k127_19285332.region001	13	no support		0.00140690128237038	Proteobacteria	terpene	FALSE	k127_19285332.region001	no support	Bacteria	-379147275681748		822	k127_19285332_5	k127_19285332Terpeneno support
k127_13236167				NRPS	Betaproteobacteria		k127_13236167 flag=1 multi=22.2018 len=5470	Oxalobacteraceae	Duganella	1;131567;2;1224;28216;80840;75682;75654;2636909;1884368		k127_13236167.region001	1	Burkholderiales			Proteobacteria	NRPS-like	FALSE	k127_13236167.region001	Duganella sp. CF458	Bacteria			699	k127_13236167_5	k127_13236167NRPSDuganella
k127_7051993	0.171864671735893	40710455963594	-469722255655967	Terpene	Alphaproteobacteria	gray	k127_7051993 flag=1 multi=31.8039 len=6562	no support	no support	1;131567;2;1224;28211;33807	-0.412977788415685	k127_7051993.region001	2	no support		0.0554727520274303	Proteobacteria	terpene	FALSE	k127_7051993.region001	no support	Bacteria	-20525473513925		843	k127_7051993_5	k127_7051993Terpeneno support
k127_29215498	0.852512695054941	165731683884524	-655024356322669	RiPPs	no support	gray	k127_29215498 flag=0 multi=23.0306 len=5229	no support	no support	1;131567;2;1783270;142182	-0.0980996778531284	k127_29215498.region001	4	no support		0.7354422897481	Gemmatimonadetes	lassopeptide	FALSE	k127_29215498.region001	no support	Bacteria	-0.344014289602595		744	k127_29215498_4	k127_29215498RiPPsno support
k127_34786703	0.739789654023704	25563462912262	-648826033044562	RiPPs	no support	gray	k127_34786703 flag=0 multi=22.5306 len=7223	no support	no support	1;131567;2	0.217722836570313	k127_34786703.region001	13	no support		0.575681385701544	no support	lassopeptide	FALSE	k127_34786703.region001	no support	Bacteria	0.57042726004605		648	k127_34786703_5	k127_34786703RiPPsno support
k127_45470645	0.787918333442244	414348577104811	-653909930850937	Others	no support	gray	k127_45470645 flag=1 multi=32.7869 len=7313	no support	no support	1;131567;2	-0.0823432261903663	k127_45470645.region001	11	no support		0.640363315125327	no support	ectoine	FALSE	k127_45470645.region001	no support	Bacteria	-0.475474898598807		1018	k127_45470645_1	k127_45470645Othersno support
k127_56439873	0.723678626624165	464591093312679	-646347996481569	Others	Acidimicrobiia	gray	k127_56439873 flag=1 multi=33.9716 len=7639	Ilumatobacteraceae	NA	1;131567;2;1783272;201174;84992;84993;2448023;2497618;2497619*	-0.128145002236164	k127_56439873.region001	1	Acidimicrobiales		0.548740170580493	Actinobacteria	ectoine	FALSE	k127_56439873.region001	Ilumatobacteraceae bacterium*	Bacteria	-0.611555580197724		543	k127_56439873_4	k127_56439873OthersNA
BGC0000577.1				Others			Sphingonodin II biosynthetic gene cluster					BGC0000577.1			Sphingobium japonicum UT26S			other	FALSE	BGC0000577.1				Bacteria,Proteobacteria,Alphaproteobacteria,Sphingomonadales,Sphingomonadaceae,Sphingobium			BGC0000577.1Others
k127_14695028	0.789698530833739	282452940220907	-651353447625298	Terpene	no support	gray	k127_14695028 flag=1 multi=43.2868 len=6690	no support	no support	1;131567;2;1224	-0.149037868315131	k127_14695028.region001	16	no support		0.644178965879634	Proteobacteria	terpene	FALSE	k127_14695028.region001	no support	Bacteria	-0.470522389594834		1053	k127_14695028_6	k127_14695028Terpeneno support
k127_26102413	0.560026837777945	640105308259264	-616181576022215	Terpene	Alphaproteobacteria	gray	k127_26102413 flag=1 multi=13.1145 len=9660	no support	no support	1;131567;2;1224;28211;356	-0.128482666502588	k127_26102413.region001	3	Hyphomicrobiales		0.336541949462803	Proteobacteria	terpene	FALSE	k127_26102413.region001	no support	Bacteria	-0.988320426154799		1169	k127_26102413_2	k127_26102413Terpeneno support
BGC0001163.1				PKSI			1-heptadecene biosynthetic gene cluster					BGC0001163.1			Moorea producens 3L			t1pks	FALSE	BGC0001163.1				Bacteria,Cyanobacteria,Oscillatoriophycideae,Oscillatoriales,Moorea			BGC0001163.1PKSI
k127_22994672	0.572592816814964	430703597452253	-620435384396132	NRPS	no support	gray	k127_22994672 flag=0 multi=41.4522 len=9649	no support	no support	1;131567;2;57723;305072	-0.170163841631407	k127_22994672.region001	6	no support		0.358253148298713	Acidobacteria	NRPS-like	FALSE	k127_22994672.region001	no support	Bacteria	-0.943681915663692		1240	k127_22994672_2	k127_22994672NRPSno support
k127_43662184	0.522312428208175	624124930542476	-605539744534855	NRPS	no support	gray	k127_43662184 flag=1 multi=33.2606 len=5089	no support	no support	1;131567;2	-0.158796921425691	k127_43662184.region001	12	no support		0.28935618088528	no support	NRPS-like	FALSE	k127_43662184.region001	no support	Bacteria	-109286144732199		1261	k127_43662184_5	k127_43662184NRPSno support
k127_1911198	0.568871661561688	328063392385996	-618447013760916	Terpene	NA	gray	k127_1911198 flag=0 multi=119.9620 len=13747	NA	NA	1;131567;2;1224;81684;1977087	-0.294166341055651	k127_1911198.region001	1	NA		0.34787542322646	Proteobacteria	terpene	FALSE	k127_1911198.region001	Proteobacteria bacterium	Bacteria	-0.964777914328485		1284	k127_1911198_3	k127_1911198TerpeneNA
k127_38894090	0.473245970539264	325948564585106	-595459628076571	Terpene	no support	gray	k127_38894090 flag=0 multi=57.3104 len=7172	no support	no support	1;131567;2	0.255289827870786	k127_38894090.region001	25	no support		0.252175669747448	no support	terpene	FALSE	k127_38894090.region001	no support	Bacteria	118441872557443		764	k127_38894090_2	k127_38894090Terpeneno support
k127_14136211	0.896834688815461	303287568019445	-662405988844638	Terpene	NA	gray	k127_14136211 flag=1 multi=18.5921 len=6491	NA	NA	1;131567;2;1783272;200795;189774;2026724	0.0707040063716369	k127_14136211.region001	1	NA		0.807241017432701	Chloroflexi	terpene	FALSE	k127_14136211.region001	Chloroflexi bacterium	Bacteria	0.247732990399094		599	k127_14136211_1	k127_14136211TerpeneNA
k127_36428112	0.804513362722762	297422116044804	-655541014237262	Terpene	NA	gray	k127_36428112 flag=1 multi=36.9825 len=7601	NA	NA	1;131567;2;1783272;200795;189774;2026724	0.146877120599922	k127_36428112.region001	1	NA		0.664762215207541	Chloroflexi	terpene	FALSE	k127_36428112.region001	Chloroflexi bacterium	Bacteria	0.44083345771261		693	k127_36428112_2	k127_36428112TerpeneNA
k127_1017765	0.97161120767161	326056973455464	-665419379640788	RiPPs	NA	gray	k127_1017765 flag=0 multi=20.3154 len=7194	NA	NA	1;131567;2;1783257;74201;417295;2026799	0.0169617163565007	k127_1017765.region001	1	NA		0.954636801776644	Verrucomicrobia	lanthipeptide	FALSE	k127_1017765.region001	Verrucomicrobia bacterium	Bacteria	0.0577105713893836		791	k127_1017765_1	k127_1017765RiPPsNA
k127_19695630	0.582943621811825	101888055571581	-610625300397169	RiPPs	NA	gray	k127_19695630 flag=0 multi=20.2081 len=5303	NA	NA	1;131567;2;1783272;200795;189774;2026724	0.244228262218464	k127_19695630.region001	2	NA		0.374260752501254	Chloroflexi	lanthipeptide	FALSE	k127_19695630.region001	Chloroflexi bacterium	Bacteria	0.920281663011421		854	k127_19695630_4	k127_19695630RiPPsNA
k127_10829246	0.723678626624165	21508818676846	-646507667444977	Others	no support	gray	k127_10829246 flag=0 multi=16.4599 len=5102	no support	no support	1;131567;2;1783257;74201	-0.179217680553967	k127_10829246.region001	80	no support		0.550403462502886	Verrucomicrobia	ladderane	FALSE	k127_10829246.region001	no support	Bacteria	-0.60898587466006		1107	k127_10829246_4	k127_10829246Othersno support
k127_35470534	0.100770203348799	221353476385794	-357008573773474	Others	Alphaproteobacteria	gray	k127_35470534 flag=0 multi=21.3177 len=13085	no support	no support	1;131567;2;1224;28211	0.928443413490673	k127_35470534.region001	27	no support		0.0227087782194478	Proteobacteria	hserlactone	FALSE	k127_35470534.region001	no support	Bacteria	261918079668119		989	k127_35470534_9	k127_35470534Othersno support
k127_59947187	0.576225068259067	364541932468335	-621125164696007	Others	Alphaproteobacteria	gray	k127_59947187 flag=0 multi=21.9956 len=20299	Zymomonadaceae	Zymomonas	1;131567;2;1224;28211;204457;2844881;541;2643122;2068624*	0.277623932417335	k127_59947187.region001	1	Sphingomonadales		0.361952249995714	Proteobacteria	hserlactone.lassopeptide	FALSE	k127_59947187.region001	Zymomonas sp.*	Bacteria	0.936263740326314		1310	k127_59947187_6	k127_59947187OthersZymomonas
k127_34227688	0.0924944897832035	119209096561065	-352604720944777	NRPS	no support	gray	k127_34227688 flag=1 multi=21.1607 len=6057	no support	no support	1;131567;2;57723	0.834840687022958	k127_34227688.region001	2	no support		0.0193239661753641	Acidobacteria	NRPS-like	FALSE	k127_34227688.region001	no support	Bacteria	268844755178312		1504	k127_34227688_2	k127_34227688NRPSno support
BGC0001499.1				Others			Aerobactin biosynthetic gene cluster					BGC0001499.1			Pantoea ananatis			siderophore	FALSE	BGC0001499.1				Bacteria,Proteobacteria,Gammaproteobacteria,Enterobacterales,Erwiniaceae,Pantoea			BGC0001499.1Others
k127_30250804				Others	no support		k127_30250804 flag=1 multi=11.0000 len=5096	no support	no support	1;131567		k127_30250804.region001	674	no support			no support	siderophore	FALSE	k127_30250804.region001	no support	no support			1173	k127_30250804_3	k127_30250804Othersno support
k127_4463566	0.652290524116897	157971762802732	-628107483765262	NRPS	no support	gray	k127_4463566 flag=0 multi=13.5085 len=5476	no support	no support	1;131567;2	-0.306855110726531	k127_4463566.region001	3	no support		0.461656321646114	no support	NRPS	FALSE	k127_4463566.region001	no support	Bacteria	-0.755857428071689		758	k127_4463566_1	k127_4463566NRPSno support
k127_40178882	0.25842471183176	253340082835719	-52191998357275	Terpene	no support	gray	k127_40178882 flag=0 multi=42.7160 len=11602	no support	no support	1;131567;2;57723;305072	-0.429987860087972	k127_40178882.region001	18	no support		0.101070678155672	Acidobacteria	terpene	FALSE	k127_40178882.region001	no support	Bacteria	-173141339692554		1014	k127_40178882_6	k127_40178882Terpeneno support
BGC0001022.1				PKS-NRP_Hybrids			Myxalamid biosynthetic gene cluster					BGC0001022.1			Stigmatella aurantiaca			t1pks.nrps	FALSE	BGC0001022.1				Bacteria,Proteobacteria,Deltaproteobacteria,Myxococcales,Cystobacterineae,Cystobacteraceae,Stigmatella			BGC0001022.1PKS-NRP_Hybrids
k127_18495439	0.799733403394653	519884025195085	-655103436527922	NRPS	Betaproteobacteria	gray	k127_18495439 flag=0 multi=20.6988 len=6927	NA	NA	1;131567;2;1224;28216;33809;1891241	-0.0731130430293463	k127_18495439.region001	6	NA		0.657996614764849	Proteobacteria	NRPS-like	FALSE	k127_18495439.region001	Betaproteobacteria bacterium	Bacteria	-0.450382123034722		955	k127_18495439_2	k127_18495439NRPSNA
BGC0001786.1				Others			Subterisin biosynthetic gene cluster					BGC0001786.1			Novosphingobium subterraneum			other	FALSE	BGC0001786.1				Bacteria,Proteobacteria,Alphaproteobacteria,Sphingomonadales,Sphingomonadaceae,Novosphingobium			BGC0001786.1Others
BGC0001737.1				PKS-NRP_Hybrids			Phenalamide biosynthetic gene cluster					BGC0001737.1			Corallococcus coralloides			t1pks.nrps	FALSE	BGC0001737.1				Bacteria,Proteobacteria,Deltaproteobacteria,Myxococcales,Cystobacterineae,Myxococcaceae,Corallococcus			BGC0001737.1PKS-NRP_Hybrids
k127_15494861	0.464992196553562	527382206379222	-592918779260267	Terpene	Alphaproteobacteria	gray	k127_15494861 flag=1 multi=21.3061 len=8289	NA	NA	1;131567;2;1224;28211;356;41292;1909294	-0.173999476981145	k127_15494861.region001	1	Hyphomicrobiales		0.243753193027019	Proteobacteria	terpene	FALSE	k127_15494861.region001	Hyphomicrobiales bacterium	Bacteria	-120655631755945		976	k127_15494861_5	k127_15494861TerpeneNA
k127_54237274	0.31327051776937	297763166684071	-546136717064143	PKSother	no support	gray	k127_54237274 flag=0 multi=61.4138 len=5760	no support	no support	1;131567;2;1224	0.419955376143238	k127_54237274.region001	2	no support		0.134941643217557	Proteobacteria	T3PKS	FALSE	k127_54237274.region001	no support	Bacteria	156776981236759		768	k127_54237274_5	k127_54237274PKSotherno support
BGC0001166.1				NRPS			HC-toxin biosynthetic gene cluster					BGC0001166.1			Alternaria jesenskae			nrps	FALSE	BGC0001166.1				Eukaryota,Fungi,Dikarya,Ascomycota,Pezizomycotina,Dothideomycetes,Pleosporomycetidae,Pleosporales,Pleosporineae,Pleosporaceae,Alternaria			BGC0001166.1NRPS
k127_28613773	0.368368906830376	129148558880517	-553215195818598	Terpene	Chitinophagia	gray	k127_28613773 flag=1 multi=11.8557 len=5803	Chitinophagaceae	Flavisolibacter	1;131567;2;1783270;68336;976;1853228;1853229;563835;398041	-0.497878970311391	k127_28613773.region001	2	Chitinophagales		0.173375506618522	Bacteroidetes	terpene	FALSE	k127_28613773.region001	no support	Bacteria	-143419230482424		1015	k127_28613773_6	k127_28613773TerpeneFlavisolibacter
k127_9486143	0.284665407359146	186285828039918	-523595634201756	Terpene	no support	gray	k127_9486143 flag=0 multi=13.5564 len=5959	no support	no support	1;131567;2	-0.551705066151069	k127_9486143.region001	40	no support		0.113932985809236	no support	terpene	FALSE	k127_9486143.region001	no support	Bacteria	-167412878107027		789	k127_9486143_3	k127_9486143Terpeneno support
BGC0000012.1				PKSI			Alternapyrone biosynthetic gene cluster					BGC0000012.1			Alternaria solani			t1pks	FALSE	BGC0000012.1				Eukaryota,Fungi,Dikarya,Ascomycota,Pezizomycotina,Dothideomycetes,Pleosporomycetidae,Pleosporales,Pleosporineae,Pleosporaceae,Alternaria			BGC0000012.1PKSI
BGC0000575.1				Others			Lariatin biosynthetic gene cluster					BGC0000575.1			Rhodococcus jostii			other	FALSE	BGC0000575.1				Bacteria,Actinobacteria,Actinobacteridae,Actinomycetales,Corynebacterineae,Nocardiaceae,Rhodococcus			BGC0000575.1Others
k127_23609207	0.0399059891227586	129912467345795	-235287707042842	RiPPs	Alphaproteobacteria	blue	k127_23609207 flag=0 multi=34.2958 len=5134	Rhizobiaceae	Rhizobium	1;131567;2;1224;28211;356;82115;227290;379;384	-117459936365314	k127_23609207.region001	4	Hyphomicrobiales		0.00562056184827586	Proteobacteria	lassopeptide	FALSE	k127_23609207.region001	Rhizobium leguminosarum	Bacteria	-330567698791417		1073	k127_23609207_4	k127_23609207RiPPsRhizobium
k127_46011515	0.0987509318220797	340199243317548	-384391038049311	NRPS	no support	gray	k127_46011515 flag=1 multi=32.3065 len=5334	no support	no support	1;131567;2	0.852132903859351	k127_46011515.region001	38	no support		0.0216742068670527	no support	NRPS-like	FALSE	k127_46011515.region001	no support	Bacteria	252206421255543		673	k127_46011515_1	k127_46011515NRPSno support
BGC0001176.1				Others			Streptomonomicin biosynthetic gene cluster					BGC0001176.1			Streptomonospora alba			other	FALSE	BGC0001176.1				Bacteria,Actinobacteria,Actinobacteridae,Actinomycetales,Streptosporangineae,Nocardiopsaceae,Streptomonospora			BGC0001176.1Others
k127_20839067	0.659223019883659	240028069890856	-637614333574826	Others	no support	gray	k127_20839067 flag=0 multi=36.3334 len=8463	no support	no support	1;131567;2;1224	0.248087497891508	k127_20839067.region001	2	no support		0.469641850198861	Proteobacteria	arylpolyene	FALSE	k127_20839067.region001	no support	Bacteria	0.739199914635061		602	k127_20839067_5	k127_20839067Othersno support
BGC0000396.1				NRPS			Nodularin biosynthetic gene cluster					BGC0000396.1			Nostoc sp. 73.1			nrps	FALSE	BGC0000396.1				Bacteria,Cyanobacteria,Nostocales,Nostocaceae,Nostoc			BGC0000396.1NRPS
k127_5003060	0.940316948364479	413823339164328	-664675016527461	Terpene	no support	gray	k127_5003060 flag=0 multi=75.9335 len=7107	no support	no support	1;131567;2	-0.0297530675234704	k127_5003060.region001	227	no support		0.895835380675924	no support	terpene	FALSE	k127_5003060.region001	no support	Bacteria	-0.132851339055581		840	k127_5003060_5	k127_5003060Terpeneno support
k127_27683523	0.0141108916663521	267539709123325	-121553170665166	PKSother	Alphaproteobacteria	blue	k127_27683523 flag=0 multi=16.5349 len=7999	Rhizobiaceae	Rhizobium	1;131567;2;1224;28211;356;82115;227290;379	-124785562035762	k127_27683523.region001	216	Hyphomicrobiales		0.00137465259190989	Proteobacteria	T3PKS	FALSE	k127_27683523.region001	no support	Bacteria	-380204018211064		961	k127_27683523_4	k127_27683523PKSotherRhizobium
k127_9697317	0.291202180544786	619213695153676	-534439100710516	Terpene	no support	gray	k127_9697317 flag=0 multi=35.0644 len=7507	no support	no support	1;131567;2;1224	-0.211624369611793	k127_9697317.region001	323	no support		0.117232802731058	Proteobacteria	terpene	FALSE	k127_9697317.region001	no support	Bacteria	-164828641696991		907	k127_9697317_5	k127_9697317Terpeneno support
k127_24346504	0.11030814094495	446164579314522	-404839302379221	Terpene	no support	gray	k127_24346504 flag=1 multi=50.8102 len=6834	no support	no support	1;131567;2	-0.531484438984231	k127_24346504.region001	75	no support		0.0270591566402517	no support	terpene	FALSE	k127_24346504.region001	no support	Bacteria	-241392103779133		1159	k127_24346504_5	k127_24346504Terpeneno support
k127_25601068	0.90255488157948	367369007517866	-662615681787095	Terpene	no support	gray	k127_25601068 flag=0 multi=19.1202 len=7099	no support	no support	1;131567;2	0.0560736114161611	k127_25601068.region001	82	no support		0.813570597480094	no support	terpene	FALSE	k127_25601068.region001	no support	Bacteria	0.239429244926737		1146	k127_25601068_2	k127_25601068Terpeneno support
BGC0001248.1				Others			Clavaric acid biosynthetic gene cluster					BGC0001248.1			Hypholoma sublateritium			other	FALSE	BGC0001248.1				Eukaryota,Fungi,Dikarya,Basidiomycota,Agaricomycotina,Agaricomycetes,Agaricomycetidae,Agaricales,Strophariaceae,Hypholoma			BGC0001248.1Others
k127_5872809	0.57628082585557	246407241882989	-621483673102553	Terpene	Alphaproteobacteria	gray	k127_5872809 flag=1 multi=25.9181 len=6086	Bradyrhizobiaceae	NA	1;131567;2;1224;28211;356;41294;81426;2072420	0.326091689818686	k127_5872809.region001	1	Hyphomicrobiales		0.363895638861851	Proteobacteria	terpene	FALSE	k127_5872809.region001	Bradyrhizobiaceae bacterium	Bacteria	0.932387178240057		664	k127_5872809_3	k127_5872809TerpeneNA
k127_17651643	5.58416e+09	646172699226935	36991581802595	NRPS	no support	green	k127_17651643 flag=0 multi=31.2744 len=22301	no support	no support	1;131567;2	227185156535716	k127_17651643.region001	365	no support		9.17585e+08	no support	NRPS	FALSE	k127_17651643.region001	no support	Bacteria	617520733916595		938	k127_17651643_15	k127_17651643NRPSno support
BGC0000871.1				Others			VEPE / AEPE / TG-1 biosynthetic gene cluster					BGC0000871.1			Myxococcus xanthus DK 1622			other	FALSE	BGC0000871.1				Bacteria,Proteobacteria,Deltaproteobacteria,Myxococcales,Cystobacterineae,Myxococcaceae,Myxococcus			BGC0000871.1Others
k127_34340609	0.149442652900563	416422386334425	-451573453564771	NRPS	no support	gray	k127_34340609 flag=0 multi=47.3237 len=9915	no support	no support	1;131567;2	0.459317826328646	k127_34340609.region001	26	no support		0.0452680296422241	no support	NRPS-like	FALSE	k127_34340609.region001	no support	Bacteria	21569755310586		2387	k127_34340609_5	k127_34340609NRPSno support
BGC0001655.1				Others			LP2006 biosynthetic gene cluster					BGC0001655.1			Nocardiopsis alba DSM 43377			other	FALSE	BGC0001655.1				Bacteria,Actinobacteria,Streptosporangiales,Nocardiopsaceae,Nocardiopsis			BGC0001655.1Others
k127_55705810	0.0140342797878637	45922490167638	-114986606099647	RiPPs	no support	green	k127_55705810 flag=1 multi=28.2021 len=6895	no support	no support	1;131567;2	237838362444377	k127_55705810.region001	11	no support		0.00128482843128329	no support	lassopeptide	FALSE	k127_55705810.region001	no support	Bacteria	383283695926649		313	k127_55705810_3	k127_55705810RiPPsno support
BGC0000301.1				NRPS			Anabaenopeptin biosynthetic gene cluster					BGC0000301.1			Planktothrix agardhii NIVA-CYA 126/8			nrps	FALSE	BGC0000301.1				Bacteria,Cyanobacteria,Oscillatoriophycideae,Oscillatoriales,Planktothrix			BGC0000301.1NRPS
k127_8719860	0.842182482463278	40157001465694	-658674117224	RiPPs	Alphaproteobacteria	gray	k127_8719860 flag=0 multi=31.7113 len=5694	Rhizobiaceae	Rhizobium	1;131567;2;1224;28211;356;82115;227290;379	-0.0695148492576572	k127_8719860.region001	18	Hyphomicrobiales		0.71921008415055	Proteobacteria	bacteriocin	FALSE	k127_8719860.region001	no support	Bacteria	-0.365409697201772		709	k127_8719860_6	k127_8719860RiPPsRhizobium
k127_42380672	0.648743602300608	343473278818048	-635698356688749	NRPS	no support	gray	k127_42380672 flag=1 multi=17.3740 len=8207	no support	no support	1;131567;2;57723	0.222122497490275	k127_42380672.region001	5	no support		0.454811023018843	Acidobacteria	NRPS-like	FALSE	k127_42380672.region001	no support	Bacteria	0.764504949914819		1644	k127_42380672_3	k127_42380672NRPSno support
k127_3303402	0.263711086877129	182188200724022	-494541717187487	PKSI	Gammaproteobacteria	gray	k127_3303402 flag=1 multi=26.6421 len=9309	no support	no support	1;131567;2;1224;1236	0.731951100683354	k127_3303402.region001	3	no support		0.104193377116194	Proteobacteria	T1PKS	FALSE	k127_3303402.region001	no support	Bacteria	174982427765853		2179	k127_3303402_4	k127_3303402PKSIno support
k127_9374664	0.0556475493830425	354884137924948	-303605907248195	NRPS	Gammaproteobacteria	gray	k127_9374664 flag=0 multi=21.3550 len=9775	Xanthomonadaceae	no support	1;131567;2;1224;1236;135614;32033	-0.856721724390595	k127_9374664.region001	2	Xanthomonadales		0.00914645590425568	Proteobacteria	NRPS	FALSE	k127_9374664.region001	no support	Bacteria	-293178189081801		2357	k127_9374664_4	k127_9374664NRPSno support
k127_6127317	0.764223990190255	32835839499405	-651323149072696	Terpene	no support	gray	k127_6127317 flag=0 multi=37.6651 len=6335	no support	no support	1;131567;2	0.14536924749006	k127_6127317.region001	31	no support		0.605618807166929	no support	terpene	FALSE	k127_6127317.region001	no support	Bacteria	0.525867589528365		1141	k127_6127317_2	k127_6127317Terpeneno support
k127_19797272	0.97161120767161	498874318463342	-66535970764772	Terpene	no support	gray	k127_19797272 flag=1 multi=41.6999 len=6239	no support	no support	1;131567;2	0.0169063064269486	k127_19797272.region001	653	no support		0.94741035887707	no support	terpene	FALSE	k127_19797272.region001	no support	Bacteria	0.066917496301522		796	k127_19797272_3	k127_19797272Terpeneno support
k127_28681008	0.97161120767161	419610633364147	-665395125179764	Terpene	no support	gray	k127_28681008 flag=1 multi=96.3955 len=7270	no support	no support	1;131567;2	-0.010925313914292	k127_28681008.region001	32	no support		0.951568623779723	no support	terpene	FALSE	k127_28681008.region001	no support	Bacteria	-0.0616189359251205		1037	k127_28681008_1	k127_28681008Terpeneno support
k127_3579237	0.885060767343787	104521006617872	-641047100587312	PKSI	no support	gray	k127_3579237 flag=0 multi=16.2803 len=5250	no support	no support	1;131567;2;1224	-0.0912549727778775	k127_3579237.region001	12	no support		0.789178237062487	Proteobacteria	T1PKS	FALSE	k127_3579237.region001	no support	Bacteria	-0.273602375300207		860	k127_3579237_1	k127_3579237PKSIno support
BGC0001162.1				PKSI			1-heptadecene biosynthetic gene cluster					BGC0001162.1			Moorea producens JHB			t1pks	FALSE	BGC0001162.1				Bacteria,Cyanobacteria,Oscillatoriophycideae,Oscillatoriales,Moorea			BGC0001162.1PKSI
k127_38208784	0.346707752609118	481213425447486	-559592740977539	Terpene	no support	gray	k127_38208784 flag=0 multi=30.9320 len=12205	no support	no support	1;131567;2;1224	0.303202210978039	k127_38208784.region001	12	no support		0.159111186936813	Proteobacteria	terpene	FALSE	k127_38208784.region001	no support	Bacteria	147113084971313		940	k127_38208784_16	k127_38208784Terpeneno support
k127_6374374	0.853380477209395	431956697999759	-659564820876286	Others	Betaproteobacteria	gray	k127_6374374 flag=1 multi=17.3972 len=5255	Comamonadaceae	Variovorax	1;131567;2;1224;28216;80840;80864;34072;663243;2720078	-0.0918182807603977	k127_6374374.region001	1	Burkholderiales		0.737192524913281	Proteobacteria	arylpolyene	FALSE	k127_6374374.region001	Variovorax sp. dw_954	Bacteria	-0.340992305632956		642	k127_6374374_4	k127_6374374OthersVariovorax
BGC0001632.1				RiPPs			Kawaguchipeptin A biosynthetic gene cluster					BGC0001632.1			Microcystis aeruginosa NIES-88			cyanobactin	FALSE	BGC0001632.1				Bacteria,Cyanobacteria,Oscillatoriophycideae,Chroococcales,Microcystaceae,Microcystis			BGC0001632.1RiPPs
k127_63254280	0.014051940872981	479226055569601	-116347016571245	RiPPs	Gammaproteobacteria	green	k127_63254280 flag=0 multi=15.1831 len=5014	no support	no support	1;131567;2;1224;1236	18922007876294	k127_63254280.region001	2	no support		0.00130293817953697	Proteobacteria	cyanobactin	FALSE	k127_63254280.region001	no support	Bacteria	382645795796013		699	k127_63254280_1	k127_63254280RiPPsno support
BGC0001434.1				NRPS			Nematophin biosynthetic gene cluster					BGC0001434.1			Xenorhabdus budapestensis			nrps	FALSE	BGC0001434.1				Bacteria,Proteobacteria,Gammaproteobacteria,Enterobacterales,Morganellaceae,Xenorhabdus			BGC0001434.1NRPS
k127_48788284	0.817943376433677	373082860482698	-656755143190211	NRPS	Betaproteobacteria	gray	k127_48788284 flag=1 multi=43.1822 len=7645	Comamonadaceae	Variovorax	1;131567;2;1224;28216;80840;80864;34072	-0.089390599997519	k127_48788284.region001	12	Burkholderiales		0.684499562672784	Proteobacteria	NRPS	FALSE	k127_48788284.region001	no support	Bacteria	-0.413211695008904		1053	k127_48788284_8	k127_48788284NRPSVariovorax
BGC0001550.1				Others			Citrulassin D biosynthetic gene cluster					BGC0001550.1			Streptomyces katrae			other	FALSE	BGC0001550.1				Bacteria,Actinobacteria,Streptomycetales,Streptomycetaceae,Streptomyces			BGC0001550.1Others
k127_10305470	0.00544703800872588	478574064654415	0.208690152349996	PKSother	Gammaproteobacteria	blue	k127_10305470 flag=0 multi=37.6641 len=6811	Xanthomonadaceae	Lysobacter	1;131567;2;1224;1236;135614;32033;68;1324796	-0.812482158083353	k127_10305470.region001	1	Xanthomonadales		3.19662e+10	Proteobacteria	hglE-KS	FALSE	k127_10305470.region001	Lysobacter lycopersici	Bacteria	-446970308895289		3336	k127_10305470_2	k127_10305470PKSotherLysobacter
k127_20880759	0.0786932976783571	248005643991597	-353318949453098	PKSother	NA	gray	k127_20880759 flag=1 multi=25.5093 len=5876	NA	NA	1;131567;2;1224;81684;1977087	-100903535150216	k127_20880759.region001	1	NA		0.0155169882746056	Proteobacteria	hglE-KS	FALSE	k127_20880759.region001	Proteobacteria bacterium	Bacteria	-268254485222974		1599	k127_20880759_1	k127_20880759PKSotherNA
k127_34928848	0.699501869241057	341605806827565	-642970930859373	PKSother	no support	gray	k127_34928848 flag=0 multi=30.3094 len=5191	no support	no support	1;131567;2	0.221451117174186	k127_34928848.region001	6	no support		0.515595274511014	no support	T3PKS	FALSE	k127_34928848.region001	no support	Bacteria	0.663677813746541		426	k127_34928848_2	k127_34928848PKSotherno support
BGC0001758.1				NRPS			Rhizomide A / rhizomide B / rhizomide C biosynthetic gene cluster					BGC0001758.1			Paraburkholderia rhizoxinica HKI 454			nrps	FALSE	BGC0001758.1				Bacteria,Proteobacteria,Betaproteobacteria,Burkholderiales,Burkholderiaceae,Paraburkholderia			BGC0001758.1NRPS
BGC0000342.1				NRPS			Enniatin biosynthetic gene cluster					BGC0000342.1			Fusarium equiseti			nrps	FALSE	BGC0000342.1				Eukaryota,Fungi,Dikarya,Ascomycota,Pezizomycotina,Sordariomycetes,Hypocreomycetidae,Hypocreales,Nectriaceae,Fusarium,Fusarium incarnatum-equiseti species complex			BGC0000342.1NRPS
BGC0000465.1				NRPS			Xenortide biosynthetic gene cluster					BGC0000465.1			Xenorhabdus nematophila ATCC 19061			nrps	FALSE	BGC0000465.1				Bacteria,Proteobacteria,Gammaproteobacteria,Enterobacteriales,Enterobacteriaceae,Xenorhabdus			BGC0000465.1NRPS
k127_4236681	0.0278344101711794	132497916706731	-190011478855995	Terpene	Flavobacteriia	blue	k127_4236681 flag=0 multi=87.5630 len=5113	NA	NA	1;131567;2;1783270;68336;976;117743;200644;403978;2021391	-109893973434282	k127_4236681.region001	3	Flavobacteriales		0.00349563601915047	Bacteroidetes	terpene	FALSE	k127_4236681.region001	Flavobacteriales bacterium	Bacteria	-351270869069314		841	k127_4236681_6	k127_4236681TerpeneNA
BGC0001552.1				Others			Citrulassin F biosynthetic gene cluster					BGC0001552.1			Streptomyces avermitilis MA-4680 = NBRC 14893			other	FALSE	BGC0001552.1				Bacteria,Actinobacteria,Actinobacteridae,Actinomycetales,Streptomycineae,Streptomycetaceae,Streptomyces			BGC0001552.1Others
k127_13022871	0.885060767343787	433084107922093	-66176617603619	Terpene	no support	gray	k127_13022871 flag=1 multi=14.0000 len=6393	no support	no support	1;131567;2;57723	0.0612101623041772	k127_13022871.region001	16	no support		0.789190310746631	Acidobacteria	terpene	FALSE	k127_13022871.region001	no support	Bacteria	0.271515028909164		622	k127_13022871_3	k127_13022871Terpeneno support
k127_43240869	0.106767326036681	548363918532938	-39961672079025	Terpene	no support	gray	k127_43240869 flag=1 multi=18.9947 len=9166	no support	no support	1;131567;2	0.380959012903793	k127_43240869.region001	19	no support		0.0255640076425856	no support	terpene	FALSE	k127_43240869.region001	no support	Bacteria	244175590655353		830	k127_43240869_5	k127_43240869Terpeneno support
k127_27670384	0.0223409642999927	299947380013061	-185056174017674	RiPPs	Betaproteobacteria	green	k127_27670384 flag=0 multi=16.3812 len=6564	no support	no support	1;131567;2;1224;28216;80840	102316654769655	k127_27670384.region001	25	Burkholderiales		0.00264840069753434	Proteobacteria	bacteriocin	FALSE	k127_27670384.region001	no support	Bacteria	350300756745551		737	k127_27670384_5	k127_27670384RiPPsno support
BGC0000282.1				PKSother			Alkylresorcinol biosynthetic gene cluster					BGC0000282.1			Streptomyces griseus subsp. griseus NBRC 13350			t3pks	FALSE	BGC0000282.1				Bacteria,Actinobacteria,Actinobacteridae,Actinomycetales,Streptomycineae,Streptomycetaceae,Streptomyces			BGC0000282.1PKSother
k127_308855	0.133956305044077	785943637637311	-436657723940029	PKSother	no support	gray	k127_308855 flag=0 multi=49.0229 len=11187	no support	no support	1;131567;2	-0.29260608695542	k127_308855.region001	1302	no support		0.0383630732755337	no support	T3PKS	FALSE	k127_308855.region001	no support	Bacteria	-224068100919396		1565	k127_308855_4	k127_308855PKSotherno support
BGC0000307.1				NRPS			Aureobasidin A1 biosynthetic gene cluster					BGC0000307.1			Aureobasidium pullulans			nrps	FALSE	BGC0000307.1				Eukaryota,Fungi,Dikarya,Ascomycota,Pezizomycotina,Dothideomycetes,Dothideomycetidae,Dothideales,Dothioraceae,mitosporic Dothioraceae,Aureobasidium			BGC0000307.1NRPS
k127_1233563	0.0735069303283844	624853468924144	-345256173799231	Terpene	NA	gray	k127_1233563 flag=0 multi=58.6431 len=9539	NA	NA	1;131567;2;57723;305072;1978231	0.369089407362327	k127_1233563.region001	1	NA		0.0142354970706378	Acidobacteria	terpene	FALSE	k127_1233563.region001	Acidobacteria bacterium	Bacteria	272353560535282		943	k127_1233563_3	k127_1233563TerpeneNA
k127_27834084	0.978537899944637	306834641161053	-66551733314159	Terpene	Dehalococcoidia	gray	k127_27834084 flag=1 multi=22.2484 len=5203	NA	NA	1;131567;2;1783272;200795;301297;1318598;2026734	-0.0101876117792864	k127_27834084.region001	1	NA		0.970088106964733	Chloroflexi	terpene	FALSE	k127_27834084.region001	Dehalococcoidia bacterium	Bacteria	-0.0380409634734273		1156	k127_27834084_3	k127_27834084TerpeneNA
BGC0000389.1				NRPS			Massetolide A biosynthetic gene cluster					BGC0000389.1			Pseudomonas fluorescens SS101			nrps	FALSE	BGC0000389.1				Bacteria,Proteobacteria,Gammaproteobacteria,Pseudomonadales,Pseudomonadaceae,Pseudomonas			BGC0000389.1NRPS
k127_16756109	0.670911074428618	273734259867848	-637414422035434	PKS-NRP_Hybrids	no support	gray	k127_16756109 flag=0 multi=10.5057 len=9405	no support	no support	1;131567;2	-0.123249446857186	k127_16756109.region001	8	no support		0.481922039378303	no support	NRPS.T1PKS	FALSE	k127_16756109.region001	no support	Bacteria	-0.719566229631361		705	k127_16756109_4	k127_16756109PKS-NRP_Hybridsno support
k127_12969375	0.764223990190255	232929841103088	-651233966493239	RiPPs	NA	gray	k127_12969375 flag=0 multi=19.7283 len=15836	NA	NA	1;131567;2;1783257;203682;473814;2026780	-0.188773262378277	k127_12969375.region001	1	NA		0.604494100212527	Planctomycetes	bacteriocin	FALSE	k127_12969375.region001	Planctomycetes bacterium	Bacteria	-0.527521584625029		3487	k127_12969375_5	k127_12969375RiPPsNA
k127_35503743	0.649024898423932	471472037007421	-635894901629535	PKSother	no support	gray	k127_35503743 flag=1 multi=25.9834 len=5599	no support	no support	1;131567;2;1224	0.175466370686026	k127_35503743.region001	7	no support		0.456298021309783	Proteobacteria	T3PKS	FALSE	k127_35503743.region001	no support	Bacteria	0.761945314555532		504	k127_35503743_6	k127_35503743PKSotherno support
BGC0001001.1				PKS-NRP_Hybrids			Jamaicamide biosynthetic gene cluster					BGC0001001.1			Lyngbya majuscula			nrps.t1pks.t2pks	FALSE	BGC0001001.1				Bacteria,Cyanobacteria,Oscillatoriophycideae,Oscillatoriales,Lyngbya			BGC0001001.1PKS-NRP_Hybrids
k127_38790914	0.118250296075285	557700181068784	-417140496043604	NRPS	Gammaproteobacteria	gray	k127_38790914 flag=0 multi=17.4140 len=7291	Xanthomonadaceae	Pseudoxanthomonas	1;131567;2;1224;1236;135614;32033;83618;377616	-0.384644619072322	k127_38790914.region001	2	Xanthomonadales		0.0309504882920053	Proteobacteria	NRPS	FALSE	k127_38790914.region001	Pseudoxanthomonas yeongjuensis	Bacteria	-234772550146096		1848	k127_38790914_4	k127_38790914NRPSPseudoxanthomonas
k127_1580209	0.821271987833857	206937213865048	-657103795100365	NRPS	no support	gray	k127_1580209 flag=0 multi=19.3782 len=7663	no support	no support	1;131567;2	0.124226358189835	k127_1580209.region001	7	no support		0.690457612011105	no support	NRPS-like	FALSE	k127_1580209.region001	no support	Bacteria	0.40493903979462		753	k127_1580209_3	k127_1580209NRPSno support
BGC0001631.1				PKS-NRP_Hybrids			Kasumigamide biosynthetic gene cluster					BGC0001631.1			Microcystis aeruginosa NIES-87			t1pks.nrps	FALSE	BGC0001631.1				Bacteria,Cyanobacteria,Oscillatoriophycideae,Chroococcales,Microcystaceae,Microcystis			BGC0001631.1PKS-NRP_Hybrids
k127_27277591	0.0683297087050657	244200320154387	-335522061334473	PKSI	no support	gray	k127_27277591 flag=0 multi=16.8729 len=7627	no support	no support	1;131567;2	0.821063363453231	k127_27277591.region001	33	no support		0.0128318701793551	no support	T1PKS	FALSE	k127_27277591.region001	no support	Bacteria	277270711740899		1247	k127_27277591_1	k127_27277591PKSIno support
BGC0000166.1				PKSI			Tylactone biosynthetic gene cluster					BGC0000166.1			Streptomyces fradiae			t1pks	FALSE	BGC0000166.1				Bacteria,Actinobacteria,Actinobacteridae,Actinomycetales,Streptomycineae,Streptomycetaceae,Streptomyces			BGC0000166.1PKSI
k127_52316421	3.7294e+10	701706087287799	464432054952575	Terpene	Alphaproteobacteria	green	k127_52316421 flag=1 multi=36.7180 len=7131	no support	no support	1;131567;2;1224;28211	243756616975303	k127_52316421.region001	7	no support		3.50178e+08	Proteobacteria	terpene	FALSE	k127_52316421.region001	no support	Bacteria	66704166018641		1096	k127_52316421_2	k127_52316421Terpeneno support
k127_21454835	0.212267916740571	655136104246696	-497128789611037	PKSother	Actinomycetia	gray	k127_21454835 flag=0 multi=37.2339 len=6122	no support	no support	1;131567;2;1783272;201174;1760	-0.317550570180269	k127_21454835.region001	205	no support		0.0757648595648931	Actinobacteria	T3PKS	FALSE	k127_21454835.region001	no support	Bacteria	-188838427864729		1427	k127_21454835_1	k127_21454835PKSotherno support
k127_4896645	0.289392317197807	622348265254292	-533671812958744	PKSother	no support	gray	k127_4896645 flag=0 multi=31.5091 len=9472	no support	no support	1;131567;2	-0.273131931339117	k127_4896645.region001	246	no support		0.116164521692078	no support	T3PKS	FALSE	k127_4896645.region001	no support	Bacteria	-165346697109951		1503	k127_4896645_8	k127_4896645PKSotherno support
k127_1411581	0.616012538896843	301907977781982	-627896139799376	NRPS	no support	gray	k127_1411581 flag=0 multi=13.2976 len=7113	no support	no support	1;131567;2	-0.255526095395442	k127_1411581.region001	25	no support		0.401275773577169	no support	NRPS-like	FALSE	k127_1411581.region001	no support	Bacteria	-0.860388898815868		553	k127_1411581_5	k127_1411581NRPSno support
BGC0001185.1				NRPS			Bacillibactin biosynthetic gene cluster					BGC0001185.1			Bacillus amyloliquefaciens subsp. plantarum str. FZB42			nrps	FALSE	BGC0001185.1				Bacteria,Firmicutes,Bacilli,Bacillales,Bacillaceae,Bacillus			BGC0001185.1NRPS
k127_39151082	0.546107038507178	226824564679005	-611100708830732	Terpene	no support	gray	k127_39151082 flag=0 multi=16.0022 len=9478	no support	no support	1;131567;2;40117	0.391227370318502	k127_39151082.region001	30	no support		0.31920340983166	Nitrospirae	terpene	FALSE	k127_39151082.region001	no support	Bacteria	102715091297517		1357	k127_39151082_6	k127_39151082Terpeneno support
k127_52690864	0.0660634637115478	504160592273777	-329973878187435	Terpene	no support	gray	k127_52690864 flag=0 multi=38.6675 len=8479	no support	no support	1;131567;2;40117	211070794335753	k127_52690864.region001	25	no support		0.0120961271584524	Nitrospirae	terpene	FALSE	k127_52690864.region001	no support	Bacteria	280058751471101		1400	k127_52690864_4	k127_52690864Terpeneno support
k127_4974726	0.00381104724432536	477225133262282	0.710919999334011	Others	Gammaproteobacteria	blue	k127_4974726 flag=0 multi=27.4285 len=5879	Xanthomonadaceae	Lysobacter	1;131567;2;1224;1236;135614;32033;68;2635362;2303539	-0.960343743310256	k127_4974726.region001	1	Xanthomonadales		1.91592e+10	Proteobacteria	arylpolyene	FALSE	k127_4974726.region001	Lysobacter sp. WF-2	Bacteria	-470681808407868		1243	k127_4974726_1	k127_4974726OthersLysobacter
BGC0000901.1				NRPS			Ferrichrome biosynthetic gene cluster					BGC0000901.1			Aspergillus niger			nrps	FALSE	BGC0000901.1				Eukaryota,Fungi,Dikarya,Ascomycota,Pezizomycotina,Eurotiomycetes,Eurotiomycetidae,Eurotiales,Aspergillaceae,Aspergillus			BGC0000901.1NRPS
BGC0001328.1				PKS-NRP_Hybrids			Rakicidin A / rakicidin B biosynthetic gene cluster					BGC0001328.1			Micromonospora sp. M42			t1pks.nrps	FALSE	BGC0001328.1				Bacteria,Actinobacteria,Actinobacteridae,Actinomycetales,Micromonosporineae,Micromonosporaceae,Micromonospora			BGC0001328.1PKS-NRP_Hybrids
k127_8329119	0.70516276119458	690652150883708	-643662594800879	NRPS	no support	gray	k127_8329119 flag=1 multi=27.0000 len=7888	no support	no support	1;131567;2;1224	0.0766341115383447	k127_8329119.region001	19	no support		0.522087400069382	Proteobacteria	NRPS	FALSE	k127_8329119.region001	no support	Bacteria	0.653325522482017		1727	k127_8329119_1	k127_8329119NRPSno support
BGC0000941.1				Others			Desferrioxamine B biosynthetic gene cluster					BGC0000941.1			Streptomyces griseus subsp. griseus NBRC 13350			siderophore	FALSE	BGC0000941.1				Bacteria,Actinobacteria,Actinobacteridae,Actinomycetales,Streptomycineae,Streptomycetaceae,Streptomyces			BGC0000941.1Others
k127_35631036	0.342322617120975	304056044514442	-557310327221854	Others	Actinomycetia	gray	k127_35631036 flag=0 multi=20.5491 len=10890	Micrococcaceae	no support	1;131567;2;1783272;201174;1760;85006;1268	-0.868754163863704	k127_35631036.region001	59	Micrococcales		0.154688037079314	Actinobacteria	siderophore	FALSE	k127_35631036.region001	no support	Bacteria	-148785957846601		1046	k127_35631036_9	k127_35631036Othersno support
k127_40571995	9.65532e+10	591078274933926	291380178020785	PKSother	Gammaproteobacteria	blue	k127_40571995 flag=1 multi=49.9556 len=11549	Xanthomonadaceae	Lysobacter	1;131567;2;1224;1236;135614;32033;68;1324796	-0.816491386466995	k127_40571995.region001	1	Xanthomonadales		2.03986e+09	Proteobacteria	hglE-KS	FALSE	k127_40571995.region001	Lysobacter lycopersici	Bacteria	-577672118458208		2495	k127_40571995_1	k127_40571995PKSotherLysobacter
k127_10437632	0.00467174963508455	708563608968458	0.441026224965516	PKSother	Alphaproteobacteria	blue	k127_10437632 flag=0 multi=47.3075 len=5665	Sphingomonadaceae	Sphingomonas	1;131567;2;1224;28211;204457;41297;13687	-0.556298871607577	k127_10437632.region001	3	Sphingomonadales		2.52231e+10	Proteobacteria	T3PKS	FALSE	k127_10437632.region001	no support	Bacteria	-457919251208003		583	k127_10437632_3	k127_10437632PKSotherSphingomonas
k127_30254596	4.56103e+10	778369649092824	426770148743861	PKSother	Alphaproteobacteria	blue	k127_30254596 flag=0 multi=34.8735 len=8244	Sphingomonadaceae	Sphingomonas	1;131567;2;1224;28211;204457;41297;13687	-0.767859160332404	k127_30254596.region001	11	Sphingomonadales		5.14193e+08	Proteobacteria	T3PKS	FALSE	k127_30254596.region001	no support	Bacteria	-647088095523658		1357	k127_30254596_2	k127_30254596PKSotherSphingomonas
BGC0001161.1				PKSI			1-heptadecene biosynthetic gene cluster					BGC0001161.1			Moorea bouillonii PNG5-198			t1pks	FALSE	BGC0001161.1				Bacteria,Cyanobacteria,Oscillatoriophycideae,Oscillatoriales,Moorea			BGC0001161.1PKSI
k127_15496191	0.97871385285333	299591211874165	-665540455045302	PKSother	Actinomycetia	gray	k127_15496191 flag=1 multi=54.3398 len=5059	no support	no support	1;131567;2;1783272;201174;1760	-0.0110697422925708	k127_15496191.region001	56	no support		0.97510089243404	Actinobacteria	T3PKS	FALSE	k127_15496191.region001	no support	Bacteria	-0.03166338713124		519	k127_15496191_7	k127_15496191PKSotherno support
k127_10220070	0.0281803504610841	557120746746216	-214763943871992	Terpene	Vicinamibacteria	green	k127_10220070 flag=0 multi=64.2648 len=14055	NA	NA	1;131567;2;57723;1813735;2793153;2793154	0.465358770922629	k127_10220070.region001	1	NA		0.003605232629411	Acidobacteria	terpene	FALSE	k127_10220070.region001	Vicinamibacteria bacterium	Bacteria	336193260718071		1074	k127_10220070_8	k127_10220070TerpeneNA
k127_59496914	0.356392854723552	331436586461184	-562049357050023	Terpene	NA	gray	k127_59496914 flag=0 multi=29.6541 len=8247	NA	NA	1;131567;2;57723;305072;1978231	-0.341352389462073	k127_59496914.region001	2	NA		0.164033301169483	Acidobacteria	terpene	FALSE	k127_59496914.region001	Acidobacteria bacterium	Bacteria	-145295902183504		753	k127_59496914_8	k127_59496914TerpeneNA
k127_3643462	0.417945729219099	246316720731097	-579860082936086	PKSother	no support	gray	k127_3643462 flag=1 multi=21.0913 len=8039	no support	no support	1;131567;2;57723	0.422875118633508	k127_3643462.region001	9	no support		0.205455178199845	Acidobacteria	hglE-KS	FALSE	k127_3643462.region001	no support	Bacteria	13153768656122		1170	k127_3643462_1	k127_3643462PKSotherno support
k127_39570380	0.0288533746240731	796582009198459	-219641023988161	Others	NA	blue	k127_39570380 flag=1 multi=21.4583 len=12286	NA	NA	1;131567;2;1783270;68336;976;37452;1898104	-178307399313653	k127_39570380.region001	1	NA		0.00379293187546501	Bacteroidetes	arylpolyene	FALSE	k127_39570380.region001	Bacteroidetes bacterium	Bacteria	-333867150338662		904	k127_39570380_1	k127_39570380OthersNA
k127_24318804	0.150751970145981	578077064568776	-453550972229743	RiPPs	Alphaproteobacteria	gray	k127_24318804 flag=0 multi=23.7851 len=5655	Bradyrhizobiaceae	Bradyrhizobium	1;131567;2;1224;28211;356;41294;374	-0.273964599967527	k127_24318804.region001	10	Hyphomicrobiales		0.0462770085235704	Proteobacteria	bacteriocin	FALSE	k127_24318804.region001	no support	Bacteria	-214574116891723		585	k127_24318804_2	k127_24318804RiPPsBradyrhizobium
BGC0000284.1				PKSother			Phenolic lipids biosynthetic gene cluster					BGC0000284.1			Azotobacter vinelandii DJ			hglks.t3pks	FALSE	BGC0000284.1				Bacteria,Proteobacteria,Gammaproteobacteria,Pseudomonadales,Pseudomonadaceae,Azotobacter			BGC0000284.1PKSother
k127_19445293	0.94747862053066	229406070083706	-664898460963181	RiPPs	Betaproteobacteria	gray	k127_19445293 flag=0 multi=35.0090 len=6367	Oxalobacteraceae	Herbaspirillum	1;131567;2;1224;28216;80840;75682;963;341045	-0.0467622755016667	k127_19445293.region001	3	Burkholderiales		0.909338709256549	Proteobacteria	bacteriocin	FALSE	k127_19445293.region001	Herbaspirillum hiltneri	Bacteria	-0.11554187137814		611	k127_19445293_9	k127_19445293RiPPsHerbaspirillum
k127_38643855	0.0199169178823008	324643267860178	-170059715244261	Terpene	no support	green	k127_38643855 flag=1 multi=21.0094 len=9766	no support	no support	1;131567;2	101367697635507	k127_38643855.region001	31	no support		0.00226753642556711	no support	terpene	FALSE	k127_38643855.region001	no support	Bacteria	357388201394098		1115	k127_38643855_7	k127_38643855Terpeneno support
k127_13564015	0.552353527286703	198547742749016	-61413922459935	Terpene	no support	gray	k127_13564015 flag=0 multi=13.6348 len=8671	no support	no support	1;131567;2	0.33492727981333	k127_13564015.region001	58	no support		0.326744340085092	no support	terpene	FALSE	k127_13564015.region001	no support	Bacteria	100912375438584		805	k127_13564015_3	k127_13564015Terpeneno support
k127_39095363	0.330704066941889	23753802999655	-549373306997042	Terpene	no support	gray	k127_39095363 flag=1 multi=25.9201 len=6608	no support	no support	1;131567;2;40117	0.45334795795107	k127_39095363.region001	29	no support		0.147497119058589	Nitrospirae	terpene	FALSE	k127_39095363.region001	no support	Bacteria	152023024236526		679	k127_39095363_7	k127_39095363Terpeneno support
k127_7594129	0.912359967720231	144453489448092	-652094363076892	NRPS	no support	gray	k127_7594129 flag=1 multi=9.0212 len=7156	no support	no support	1;131567;2	0.0714033834324054	k127_7594129.region001	54	no support		0.831805282432937	no support	NRPS	FALSE	k127_7594129.region001	no support	Bacteria	0.216702442251592		987	k127_7594129_4	k127_7594129NRPSno support
k127_4088420	0.0556475493830425	375985498054171	-302793116118599	NRPS	no support	gray	k127_4088420 flag=0 multi=27.4268 len=9173	no support	no support	1;131567;2	-0.554931869239873	k127_4088420.region001	31	no support		0.00906823365139024	no support	NRPS-like	FALSE	k127_4088420.region001	no support	Bacteria	-293579430324131		2240	k127_4088420_1	k127_4088420NRPSno support
k127_43278093	0.086721841860358	107608874145993	-318535992174726	RiPPs	no support	gray	k127_43278093 flag=0 multi=20.5296 len=17331	no support	no support	1;131567;2;1783257;74201	143005807341283	k127_43278093.region001	4	no support		0.0175072262910582	Verrucomicrobia	bacteriocin	FALSE	k127_43278093.region001	no support	Bacteria	281145268123803		2157	k127_43278093_8	k127_43278093RiPPsno support
BGC0001220.1				NRPS			Aculeacin A biosynthetic gene cluster					BGC0001220.1			Aspergillus japonicus			nrps	FALSE	BGC0001220.1				Eukaryota,Fungi,Dikarya,Ascomycota,Pezizomycotina,Eurotiomycetes,Eurotiomycetidae,Eurotiales,Aspergillaceae,Aspergillus			BGC0001220.1NRPS
k127_2119621	0.936661551073309	236917400149776	-664494070963984	RiPPs	NA	gray	k127_2119621 flag=0 multi=24.0000 len=9371	NA	NA	1;131567;2;1224;81684;1977087	-0.0409138296341365	k127_2119621.region001	1	NA		0.886090622259492	Proteobacteria	lassopeptide	FALSE	k127_2119621.region001	Proteobacteria bacterium	Bacteria	-0.145368679316611		725	k127_2119621_4	k127_2119621RiPPsNA
k127_10481187	0.494567241222719	647117620758566	-60018360886773	PKSother	no support	gray	k127_10481187 flag=0 multi=39.5146 len=8671	no support	no support	1;131567;2	-0.148701586293833	k127_10481187.region001	1658	no support		0.268807900418489	no support	T3PKS	FALSE	k127_10481187.region001	no support	Bacteria	-114229604039418		1502	k127_10481187_1	k127_10481187PKSotherno support
BGC0000416.1				NRPS			Rhabdopeptides biosynthetic gene cluster					BGC0000416.1			Xenorhabdus nematophila ATCC 19061			nrps	FALSE	BGC0000416.1				Bacteria,Proteobacteria,Gammaproteobacteria,Enterobacteriales,Enterobacteriaceae,Xenorhabdus			BGC0000416.1NRPS
BGC0000978.1				PKSI			Cylindrospermopsin biosynthetic gene cluster					BGC0000978.1			Cylindrospermopsis raciborskii AWT205			t1pks	FALSE	BGC0000978.1				Bacteria,Cyanobacteria,Nostocales,Nostocaceae,Cylindrospermopsis			BGC0000978.1PKSI
k127_42304787	0.548631617179105	404865277140345	-613326504680866	PKSother	Alphaproteobacteria	gray	k127_42304787 flag=0 multi=12.3992 len=13920	Sphingomonadaceae	no support	1;131567;2;1224;28211;204457;41297	-0.202283326847103	k127_42304787.region001	3	Sphingomonadales		0.322950781865191	Proteobacteria	T3PKS	FALSE	k127_42304787.region001	no support	Bacteria	-101729683298534		929	k127_42304787_9	k127_42304787PKSotherno support
k127_51511870	0.953888895625798	427697751741908	-665034375852534	PKSother	Alphaproteobacteria	gray	k127_51511870 flag=0 multi=25.6906 len=19027	no support	no support	1;131567;2;1224;28211	0.0240006907466843	k127_51511870.region001	12	no support		0.918663330866269	Proteobacteria	T3PKS	FALSE	k127_51511870.region001	no support	Bacteria	0.103610594110548		1024	k127_51511870_4	k127_51511870PKSotherno support
k127_18145701	0.154415258757692	118881909399657	-415380953998329	RiPPs	Gammaproteobacteria	gray	k127_18145701 flag=0 multi=25.2599 len=9249	no support	no support	1;131567;2;1224;1236	-0.756625426505648	k127_18145701.region001	16	no support		0.0483768187626613	Proteobacteria	bacteriocin	FALSE	k127_18145701.region001	no support	Bacteria	-221287915368054		2159	k127_18145701_6	k127_18145701RiPPsno support
k127_40182027	0.457706894102498	28338211170504	-588329717207817	NRPS	Thermoleophilia	gray	k127_40182027 flag=0 multi=117.3040 len=8745	NA	NA	1;131567;2;1783272;201174;1497346;588673;1363568;1909295	-0.256240080998988	k127_40182027.region001	1	Solirubrobacterales		0.235300023024524	Actinobacteria	NRPS	FALSE	k127_40182027.region001	Solirubrobacterales bacterium	Bacteria	-123206257018676		1121	k127_40182027_4	k127_40182027NRPSNA
BGC0000571.1				Others			Burhizin biosynthetic gene cluster					BGC0000571.1			Burkholderia rhizoxinica HKI 454			other	FALSE	BGC0000571.1				Bacteria,Proteobacteria,Betaproteobacteria,Burkholderiales,Burkholderiaceae,Burkholderia			BGC0000571.1Others
BGC0000975.1				PKS-NRP_Hybrids			Cryptophycin biosynthetic gene cluster					BGC0000975.1			Nostoc sp. ATCC 53789			t1pks.nrps	FALSE	BGC0000975.1				Bacteria,Cyanobacteria,Nostocales,Nostocaceae,Nostoc			BGC0000975.1PKS-NRP_Hybrids
k127_56898701	0.121189253668368	113425919999641	-395622069161302	RiPPs	NA	gray	k127_56898701 flag=1 multi=27.8748 len=6654	NA	NA	1;131567;2;1783272;200795;189774;2026724	-0.614494627684286	k127_56898701.region001	1	NA		0.0320042043138295	Chloroflexi	lanthipeptide	FALSE	k127_56898701.region001	Chloroflexi bacterium	Bacteria	-241482297641645		679	k127_56898701_1	k127_56898701RiPPsNA
k127_18677298	0.374404794664265	400751630887422	-567982678783208	Terpene	no support	gray	k127_18677298 flag=1 multi=20.6258 len=55065	no support	no support	1;131567;2	0.392901680507665	k127_18677298.region001	8	no support		0.176655783397928	no support	terpene	FALSE	k127_18677298.region001	no support	Bacteria	140831768324071		873	k127_18677298_26	k127_18677298Terpeneno support
k127_28515053	0.0127428546587119	561090322194626	-0.936675705162684	Terpene	NA	green	k127_28515053 flag=0 multi=33.0825 len=18774	NA	NA	1;131567;2;57723;305072;1978231	0.573682533432148	k127_28515053.region001	3	NA		0.00103199175052948	Acidobacteria	terpene	FALSE	k127_28515053.region001	Acidobacteria bacterium	Bacteria	393273521673634		1134	k127_28515053_4	k127_28515053TerpeneNA
k127_27062171	0.102455884003864	564442136423472	-391194583992731	Others	no support	gray	k127_27062171 flag=1 multi=12.7322 len=9694	no support	no support	1;131567;2;1224	160771033398192	k127_27062171.region001	16	no support		0.0233305872774004	Proteobacteria	arylpolyene	FALSE	k127_27062171.region001	no support	Bacteria	24863279449089		751	k127_27062171_2	k127_27062171Othersno support
k127_24150108	0.560026837777945	567619478994347	-615855314197734	NRPS	Alphaproteobacteria	gray	k127_24150108 flag=0 multi=12.4109 len=12178	no support	no support	1;131567;2;1224;28211;356	-0.156627075838334	k127_24150108.region001	51	Hyphomicrobiales		0.334950772724831	Proteobacteria	NRPS	FALSE	k127_24150108.region001	no support	Bacteria	-0.991669779224417		785	k127_24150108_8	k127_24150108NRPSno support
k127_26367480	0.560026837777945	755088549624058	-616075541498227	PKSother	no support	gray	k127_26367480 flag=0 multi=57.1991 len=7023	no support	no support	1;131567;2	-0.144473458015568	k127_26367480.region001	114	no support		0.336023713401701	no support	T3PKS	FALSE	k127_26367480.region001	no support	Bacteria	-0.989410068812102		576	k127_26367480_8	k127_26367480PKSotherno support
BGC0000069.1				PKSI			Gephyronic acid biosynthetic gene cluster					BGC0000069.1			Cystobacter violaceus			t1pks	FALSE	BGC0000069.1				Bacteria,Proteobacteria,Deltaproteobacteria,Myxococcales,Cystobacterineae,Cystobacteraceae,Cystobacter			BGC0000069.1PKSI
k127_28048634	0.0674438764820729	222276811891938	-33169400283511	PKSother	no support	gray	k127_28048634 flag=0 multi=42.5385 len=6730	no support	no support	1;131567;2;1783270;68336;976	-0.835753346572854	k127_28048634.region001	2	no support		0.0125837440619264	Bacteroidetes	T3PKS	FALSE	k127_28048634.region001	no support	Bacteria	-279555301967766		839	k127_28048634_3	k127_28048634PKSotherno support
k127_18119176	0.118250296075285	447906988094777	-416562064812956	RiPPs	no support	gray	k127_18119176 flag=0 multi=18.6213 len=19102	no support	no support	1;131567;2;1783270;142182	-0.459671040568411	k127_18119176.region001	5	no support		0.0307550704163296	Gemmatimonadetes	lassopeptide	FALSE	k127_18119176.region001	no support	Bacteria	-235085901765597		657	k127_18119176_16	k127_18119176RiPPsno support
k127_64141648	0.202120868659536	298625823492282	-489906476241411	NRPS	no support	gray	k127_64141648 flag=1 multi=25.7008 len=7548	no support	no support	1;131567;2;1224	0.790077416122781	k127_64141648.region001	11	no support		0.06974593355153	Proteobacteria	NRPS-like	FALSE	k127_64141648.region001	no support	Bacteria	193249668556853		2077	k127_64141648_6	k127_64141648NRPSno support
BGC0001570.1				NRPS			Deimino-antipain biosynthetic gene cluster					BGC0001570.1			Streptomyces albulus			nrps	FALSE	BGC0001570.1				Bacteria,Actinobacteria,Streptomycetales,Streptomycetaceae,Streptomyces			BGC0001570.1NRPS
k127_15135117	0.64131907935636	289823126281766	-633759707777687	Terpene	Flavobacteriia	gray	k127_15135117 flag=1 multi=22.6391 len=5685	Weeksellaceae	Chryseobacterium	1;131567;2;1783270;68336;976;117743;200644;2762318;2782232;59732	0.190365688058985	k127_15135117.region001	31	Flavobacteriales		0.440539928568528	Bacteroidetes	terpene	FALSE	k127_15135117.region001	no support	Bacteria	0.789336995250708		667	k127_15135117_8	k127_15135117TerpeneChryseobacterium
k127_29260907	0.64131907935636	104521006617872	-595779675405446	Terpene	Flavobacteriia	gray	k127_29260907 flag=1 multi=30.0849 len=10076	Flavobacteriaceae	Flavobacterium	1;131567;2;1783270;68336;976;117743;200644;49546;237;2175091	-0.53636570281753	k127_29260907.region001	2	Flavobacteriales		0.441436268381921	Bacteroidetes	terpene	FALSE	k127_29260907.region001	Flavobacterium album	Bacteria	-0.797404070611059		1691	k127_29260907_4	k127_29260907TerpeneFlavobacterium
k127_11000869	0.010626031582605	42705954975738	-0.716323559720752	RiPPs	no support	blue	k127_11000869 flag=0 multi=24.2381 len=13963	no support	no support	1;131567	-0.806781795880877	k127_11000869.region001	172	no support		8.23143e+10	no support	bacteriocin	FALSE	k127_11000869.region001	no support	no support	-403590883175456		1205	k127_11000869_5	k127_11000869RiPPsno support
k127_23753815	0.0959575514820319	532576058625115	-379058268252363	RiPPs	Gammaproteobacteria	gray	k127_23753815 flag=0 multi=26.6056 len=8973	no support	no support	1;131567;2;1224;1236;135614	-0.571433752450825	k127_23753815.region001	8	Xanthomonadales		0.0204610847196995	Proteobacteria	bacteriocin	FALSE	k127_23753815.region001	no support	Bacteria	-254991521220925		1323	k127_23753815_2	k127_23753815RiPPsno support
k127_10193004	0.64131907935636	401722603282288	-634537627080439	Others	Betaproteobacteria	gray	k127_10193004 flag=0 multi=34.8203 len=5063	no support	no support	1;131567;2;1224;28216;80840	0.176505963335593	k127_10193004.region001	12	Burkholderiales		0.446181867585654	Proteobacteria	arylpolyene	FALSE	k127_10193004.region001	no support	Bacteria	0.779461227017439		666	k127_10193004_5	k127_10193004Othersno support
k127_6410146	0.139082081359426	798985011031885	-443320858585954	Terpene	Betaproteobacteria	gray	k127_6410146 flag=1 multi=38.7505 len=14478	no support	no support	1;131567;2;1224;28216;33809	-0.256768921365721	k127_6410146.region001	17	no support		0.0413001955210501	Proteobacteria	terpene	FALSE	k127_6410146.region001	no support	Bacteria	-220350670495337		814	k127_6410146_15	k127_6410146Terpeneno support
k127_8605969	0.300104129187304	80666586527957	-538643318955802	Terpene	no support	gray	k127_8605969 flag=1 multi=45.2064 len=8154	no support	no support	1;131567;2	-0.182864247523469	k127_8605969.region001	24	no support		0.123282212694315	no support	terpene	FALSE	k127_8605969.region001	no support	Bacteria	-161968737541893		761	k127_8605969_6	k127_8605969Terpeneno support
k127_34740885	0.0437326632535615	267561928744241	-270698650303546	NRPS	no support	blue	k127_34740885 flag=0 multi=19.0138 len=10033	no support	no support	1;131567;2;57723	-119759895645444	k127_34740885.region001	2	no support		0.00646750653749853	Acidobacteria	NRPS-like	FALSE	k127_34740885.region001	no support	Bacteria	-309292810177758		1529	k127_34740885_5	k127_34740885NRPSno support
k127_13201985	0.203092115277175	475440266489412	-491800178418178	Others	no support	gray	k127_13201985 flag=0 multi=20.5410 len=8286	no support	no support	1;131567;2;1224	-0.38346642344218	k127_13201985.region001	11	no support		0.0712729371688677	Proteobacteria	arylpolyene	FALSE	k127_13201985.region001	no support	Bacteria	-192099365643006		756	k127_13201985_2	k127_13201985Othersno support
BGC0001507.1				Others			Anantin C biosynthetic gene cluster					BGC0001507.1			Streptomyces olindensis			other	FALSE	BGC0001507.1				Bacteria,Actinobacteria,Streptomycetales,Streptomycetaceae,Streptomyces			BGC0001507.1Others
k127_1568545	0.454526589263189	275400380915389	-589210013217919	Terpene	Actinomycetia	gray	k127_1568545 flag=1 multi=37.9413 len=6706	Nocardioidaceae	Nocardioides	1;131567;2;1783272;201174;1760;85009;85015;1839	-0.416179184865913	k127_1568545.region001	23	Propionibacteriales		0.232064631842121	Actinobacteria	terpene	FALSE	k127_1568545.region001	no support	Bacteria	-123826923948932		957	k127_1568545_5	k127_1568545TerpeneNocardioides
k127_3954743	0.924510702126397	762518603821256	-663990669534623	Terpene	no support	gray	k127_3954743 flag=1 multi=41.4990 len=15989	no support	no support	1;131567;2;1783272;201174	0.0222007620917135	k127_3954743.region001	91	no support		0.862659634026392	Actinobacteria	terpene	FALSE	k127_3954743.region001	no support	Bacteria	0.175569098612059		1472	k127_3954743_13	k127_3954743Terpeneno support
k127_3956632	0.00171608326477972	622877534837926	202474931477692	Others	Gammaproteobacteria	blue	k127_3956632 flag=0 multi=65.5781 len=11247	Xanthomonadaceae	Lysobacter	1;131567;2;1224;1236;135614;32033;68;1324796	-0.784723914211799	k127_3956632.region001	1	Xanthomonadales		5.03546e+09	Proteobacteria	arylpolyene	FALSE	k127_3956632.region001	Lysobacter lycopersici	Bacteria	-533762995571536		1338	k127_3956632_11	k127_3956632OthersLysobacter
k127_22235854	0.535743087504101	251615458079889	-608672179085107	Others	Betaproteobacteria	gray	k127_22235854 flag=0 multi=17.5936 len=10436	Nitrosomonadaceae	Nitrosospira	1;131567;2;1224;28216;32003;206379;35798	-0.306471833979496	k127_22235854.region001	4	Nitrosomonadales		0.310630381721861	Proteobacteria	hserlactone	FALSE	k127_22235854.region001	no support	Bacteria	-104616610533213		956	k127_22235854_7	k127_22235854OthersNitrosospira
k127_29659735	0.787918333442244	336916884747356	-653885318296431	Others	no support	gray	k127_29659735 flag=0 multi=40.9224 len=11015	no support	no support	1;131567;2;1224	0.11925616465822	k127_29659735.region001	50	no support		0.640011427473451	Proteobacteria	acyl_amino_acids	FALSE	k127_29659735.region001	no support	Bacteria	0.475978786900156		600	k127_29659735_6	k127_29659735Othersno support
BGC0000836.1				Others			APE Ec biosynthetic gene cluster					BGC0000836.1			Escherichia coli CFT073			other	FALSE	BGC0000836.1				Bacteria,Proteobacteria,Gammaproteobacteria,Enterobacteriales,Enterobacteriaceae,Escherichia			BGC0000836.1Others
k127_14495314	0.0907796392206162	423551831842264	-370437508092378	Others	no support	gray	k127_14495314 flag=0 multi=18.8154 len=19071	no support	no support	1;131567;2	-0.52447107311995	k127_14495314.region001	30	no support		0.0186460526568167	no support	arylpolyene	FALSE	k127_14495314.region001	no support	Bacteria	-259465623576527		748	k127_14495314_21	k127_14495314Othersno support
k127_6738372	0.712886991973274	581806056522801	-644790665306291	NRPS	no support	gray	k127_6738372 flag=0 multi=13.0540 len=7343	no support	no support	1;131567;2	-0.084348980599748	k127_6738372.region001	4	no support		0.532991800336826	no support	NRPS-like	FALSE	k127_6738372.region001	no support	Bacteria	-0.636097918751838		981	k127_6738372_1	k127_6738372NRPSno support
BGC0000974.1				PKS-NRP_Hybrids			Crocacin biosynthetic gene cluster					BGC0000974.1			Chondromyces crocatus			t1pks.nrps	FALSE	BGC0000974.1				Bacteria,Proteobacteria,Deltaproteobacteria,Myxococcales,Sorangiineae,Polyangiaceae,Chondromyces			BGC0000974.1PKS-NRP_Hybrids
k127_19523597	0.837934501484648	323546159497363	-658300018081926	NRPS	Actinomycetia	gray	k127_19523597 flag=0 multi=25.9559 len=16505	no support	no support	1;131567;2;1783272;201174;1760	-0.115051307557139	k127_19523597.region001	3	no support		0.712047628022166	Actinobacteria	NRPS	FALSE	k127_19523597.region001	no support	Bacteria	-0.375198389434205		2010	k127_19523597_1	k127_19523597NRPSno support
k127_2783564	0.0223502933964694	477953991704505	-186047171069526	NRPS	Gammaproteobacteria	blue	k127_2783564 flag=0 multi=13.3617 len=7047	Pseudomonadaceae	Pseudomonas	1;131567;2;1224;1236;72274;135621;286	-195163026544138	k127_2783564.region001	20	Pseudomonadales		0.00267573935028155	Proteobacteria	NRPS	FALSE	k127_2783564.region001	no support	Bacteria	-349831680849368		2749	k127_2783564_3	k127_2783564NRPSPseudomonas
BGC0000646.1				Terpene			Carotenoid biosynthetic gene cluster					BGC0000646.1			uncultured bacterium			terpene	FALSE	BGC0000646.1				Bacteria,environmental samples			BGC0000646.1Terpene
k127_7554152	0.434087474901701	0.966596871774344	-558141364124069	Terpene	no support	gray	k127_7554152 flag=1 multi=101.3043 len=5675	no support	no support	1;131567;2	0.554745992982482	k127_7554152.region001	14	no support		0.215515260426549	no support	terpene	FALSE	k127_7554152.region001	no support	Bacteria	131178965015256		761	k127_7554152_2	k127_7554152Terpeneno support
k127_31402958	0.212267916740571	761530548246548	-497384520893556	RiPPs	Alphaproteobacteria	gray	k127_31402958 flag=0 multi=46.6551 len=6941	no support	no support	1;131567;2;1224;28211	-0.210204948435817	k127_31402958.region001	8	no support		0.075987927941167	Proteobacteria	cyanobactin	FALSE	k127_31402958.region001	no support	Bacteria	-188681009356449		972	k127_31402958_6	k127_31402958RiPPsno support
k127_12852964	0.00352983758840171	515552477790561	0.853392593850239	RiPPs	Alphaproteobacteria	blue	k127_12852964 flag=0 multi=33.2466 len=16466	Sphingomonadaceae	Sphingomonas	1;131567;2;1224;28211;204457;41297;13687	-0.720784694736234	k127_12852964.region001	13	Sphingomonadales		1.6572e+09	Proteobacteria	bacteriocin	FALSE	k127_12852964.region001	no support	Bacteria	-477440891284889		849	k127_12852964_17	k127_12852964RiPPsSphingomonas
k127_22174507	0.527010986058563	414814398340382	-607302969077694	Others	no support	gray	k127_22174507 flag=0 multi=21.0000 len=5414	no support	no support	1;131567;2	-0.217407558071754	k127_22174507.region001	105	no support		0.296553211451399	no support	arylpolyene	FALSE	k127_22174507.region001	no support	Bacteria	-107615857326006		728	k127_22174507_4	k127_22174507Othersno support
k127_25794621	0.150751970145981	159105877895955	-449854399982773	NRPS	Gammaproteobacteria	gray	k127_25794621 flag=0 multi=19.5756 len=5318	Pseudomonadaceae	Pseudomonas	1;131567;2;1224;1236;72274;135621;286	-106403101285218	k127_25794621.region001	5	Pseudomonadales		0.0463580002092102	Proteobacteria	NRPS	FALSE	k127_25794621.region001	no support	Bacteria	-21533203018557		2338	k127_25794621_1	k127_25794621NRPSPseudomonas
k127_3874882	0.22534266364409	46875822336834	-505087389620408	RiPPs	no support	gray	k127_3874882 flag=1 multi=40.9693 len=14251	no support	no support	1;131567;2	-0.460133164036588	k127_3874882.region001	21	no support		0.0830488220472352	no support	bacteriocin	FALSE	k127_3874882.region001	no support	Bacteria	-183898083733243		894	k127_3874882_2	k127_3874882RiPPsno support
BGC0001539.1				Others			Cattlecin biosynthetic gene cluster					BGC0001539.1			Streptomyces cattleya NRRL 8057 = DSM 46488			other	FALSE	BGC0001539.1				Bacteria,Actinobacteria,Streptomycetales,Streptomycetaceae,Streptomyces			BGC0001539.1Others
k127_3698595	0.88089287798327	5530427480564	-661153458862944	Others	no support	gray	k127_3698595 flag=1 multi=98.5303 len=5171	no support	no support	1;131567;2	0.0418815317800741	k127_3698595.region001	57	no support		0.773366047806909	no support	betalactone	FALSE	k127_3698595.region001	no support	Bacteria	0.292497085843066		1072	k127_3698595_4	k127_3698595Othersno support
k127_9658208	0.203092115277175	690089578870345	-490966524356175	Others	Betaproteobacteria	gray	k127_9658208 flag=1 multi=41.5014 len=8088	no support	no support	1;131567;2;1224;28216	-0.229520126683511	k127_9658208.region001	30	no support		0.0705963559128247	Proteobacteria	betalactone	FALSE	k127_9658208.region001	no support	Bacteria	-192606300094203		886	k127_9658208_2	k127_9658208Othersno support
k127_15458880	0.328978359877652	439830849163609	-55189016665248	NRPS	Actinomycetia	gray	k127_15458880 flag=1 multi=32.2528 len=7859	Micrococcaceae	Arthrobacter	1;131567;2;1783272;201174;1760;85006;1268;1663	-0.52932406055602	k127_15458880.region001	29	Micrococcales		0.144730542024129	Actinobacteria	NRPS-like	FALSE	k127_15458880.region001	no support	Bacteria	-152701940580352		2346	k127_15458880_2	k127_15458880NRPSArthrobacter
k127_18400661	0.310454976085161	36017820318241	-544069054259132	NRPS	Actinomycetia	gray	k127_18400661 flag=0 multi=37.8770 len=6698	Micrococcaceae	no support	1;131567;2;1783272;201174;1760;85006;1268	-0.426966237335151	k127_18400661.region001	78	Micrococcales		0.131606393425238	Actinobacteria	NRPS-like	FALSE	k127_18400661.region001	no support	Bacteria	-15822215450997		2290	k127_18400661_2	k127_18400661NRPSno support
k127_36717195	0.462526714735717	222558454387279	-591983166497185	RiPPs	no support	gray	k127_36717195 flag=0 multi=27.4788 len=9297	no support	no support	1;131567;2;1783257;74201	0.445679015589256	k127_36717195.region001	3	no support		0.240738464863156	Verrucomicrobia	bacteriocin	FALSE	k127_36717195.region001	no support	Bacteria	121462208555163		556	k127_36717195_5	k127_36717195RiPPsno support
k127_2636031	0.222006270709129	628017694045981	-502967168764225	NRPS	no support	gray	k127_2636031 flag=0 multi=36.5975 len=29568	no support	no support	1;131567;2	0.288529140601201	k127_2636031.region001	44	no support		0.0810375002236374	no support	NRPS	FALSE	k127_2636031.region001	no support	Bacteria	185222733478236		1300	k127_2636031_20	k127_2636031NRPSno support
k127_9423005	0.882870812546768	444752140309836	-661264367212637	NRPS	no support	gray	k127_9423005 flag=0 multi=95.0824 len=5840	no support	no support	1;131567;2	-0.054328426301181	k127_9423005.region001	29	no support		0.77613877769663	no support	NRPS-like	FALSE	k127_9423005.region001	no support	Bacteria	-0.288811074819679		1815	k127_9423005_5	k127_9423005NRPSno support
k127_3494162	0.0239433110854779	358156731808581	-195481997193819	RiPPs	Alphaproteobacteria	blue	k127_3494162 flag=0 multi=18.5777 len=8470	no support	no support	1;131567;2;1224;28211;204457	-0.856147306115671	k127_3494162.region001	15	Sphingomonadales		0.00295076016898496	Proteobacteria	lassopeptide	FALSE	k127_3494162.region001	no support	Bacteria	-345360903337958		767	k127_3494162_6	k127_3494162RiPPsno support
BGC0000436.1				PKS-NRP_Hybrids			Syringolin A biosynthetic gene cluster					BGC0000436.1			Rhizobium sp. AP16			t1pks.nrps	FALSE	BGC0000436.1				Bacteria,Proteobacteria,Alphaproteobacteria,Rhizobiales,Rhizobiaceae,Rhizobium/Agrobacterium group,Rhizobium			BGC0000436.1PKS-NRP_Hybrids
k127_35188908	0.146078457551978	283711255885736	-448800825799169	NRPS	Alphaproteobacteria	gray	k127_35188908 flag=1 multi=51.5229 len=6751	Rhizobiaceae	no support	1;131567;2;1224;28211;356;82115	-0.649137444348652	k127_35188908.region001	14	Hyphomicrobiales		0.0438921187010637	Proteobacteria	NRPS-like	FALSE	k127_35188908.region001	no support	Bacteria	-21726711304681		2696	k127_35188908_2	k127_35188908NRPSno support
k127_7666433	0.10057249799482	248828703813538	-383087343450302	Terpene	NA	gray	k127_7666433 flag=1 multi=18.5976 len=5047	NA	NA	1;131567;2;57723;305072;1978231	0.716875589446028	k127_7666433.region001	2	NA		0.022428139224197	Acidobacteria	terpene	FALSE	k127_7666433.region001	Acidobacteria bacterium	Bacteria	253634128987697		438	k127_7666433_6	k127_7666433TerpeneNA
k127_14467079	0.0700884501087649	171161016792857	-332085253183334	Terpene	Chitinophagia	gray	k127_14467079 flag=1 multi=17.9946 len=11221	Chitinophagaceae	Flavisolibacter	1;131567;2;1783270;68336;976;1853228;1853229;563835;398041	0.933620819221395	k127_14467079.region001	2	Chitinophagales		0.0134912040115463	Bacteroidetes	terpene	FALSE	k127_14467079.region001	no support	Bacteria	278732069517783		994	k127_14467079_11	k127_14467079TerpeneFlavisolibacter
BGC0000926.1				Others			Rhizocticin biosynthetic gene cluster					BGC0000926.1			Bacillus subtilis subsp. spizizenii ATCC 6633			phosphonate	FALSE	BGC0000926.1				Bacteria,Firmicutes,Bacilli,Bacillales,Bacillaceae,Bacillus			BGC0000926.1Others
k127_4755009	0.699501869241057	228472010284836	-638928489422744	Others	Actinomycetia	gray	k127_4755009 flag=0 multi=40.6767 len=17588	Microbacteriaceae	no support	1;131567;2;1783272;201174;1760;85006;85023	-0.270268758634236	k127_4755009.region001	24	Micrococcales		0.514836156893741	Actinobacteria	phosphonate	FALSE	k127_4755009.region001	no support	Bacteria	-0.665728811548269		781	k127_4755009_1	k127_4755009Othersno support
k127_12345510	0.300263249224864	583113173127337	-539124152227204	RiPPs	Alphaproteobacteria	gray	k127_12345510 flag=0 multi=102.1183 len=19535	Bradyrhizobiaceae	Bradyrhizobium	1;131567;2;1224;28211;356;41294;374	-0.222307695637483	k127_12345510.region001	2	Hyphomicrobiales		0.123995800901694	Proteobacteria	lanthipeptide	FALSE	k127_12345510.region001	no support	Bacteria	-161639301061154		1325	k127_12345510_16	k127_12345510RiPPsBradyrhizobium
k127_2541431	0.438365787115078	374859283461436	-584852712624503	RiPPs	Alphaproteobacteria	gray	k127_2541431 flag=0 multi=23.9506 len=9734	Bradyrhizobiaceae	Bradyrhizobium	1;131567;2;1224;28211;356;41294;374	0.259222761194218	k127_2541431.region001	2	Hyphomicrobiales		0.219182893557539	Proteobacteria	lanthipeptide	FALSE	k127_2541431.region001	no support	Bacteria	127468257571167		1374	k127_2541431_3	k127_2541431RiPPsBradyrhizobium
BGC0000644.1				Terpene			Carotenoid biosynthetic gene cluster					BGC0000644.1			Dietzia sp. CQ4			terpene	FALSE	BGC0000644.1				Bacteria,Actinobacteria,Actinobacteridae,Actinomycetales,Corynebacterineae,Dietziaceae,Dietzia			BGC0000644.1Terpene
BGC0001572.1				Others			Desferrioxamine E biosynthetic gene cluster					BGC0001572.1			Pantoea agglomerans			siderophore	FALSE	BGC0001572.1				Bacteria,Proteobacteria,Gammaproteobacteria,Enterobacterales,Erwiniaceae,Pantoea,Pantoea agglomerans group			BGC0001572.1Others
k127_3244926	0.031275839865969	558845500140241	-22907907028416	NRPS	Verrucomicrobiae	green	k127_3244926 flag=1 multi=14.3315 len=17682	Verrucomicrobiaceae	Luteolibacter	1;131567;2;1783257;74201;203494;48461;203557;518753;2728835	20891883965355	k127_3244926.region001	1	Verrucomicrobiales		0.00418479547502402	Verrucomicrobia	NRPS	FALSE	k127_3244926.region001	Luteolibacter luteus	Bacteria	329356423069938		2610	k127_3244926_6	k127_3244926NRPSLuteolibacter
k127_21792825	0.00691897467373758	701684375328356	-0.136593366131968	Others	Alphaproteobacteria	blue	k127_21792825 flag=0 multi=57.6375 len=5907	no support	no support	1;131567;2;1224;28211;356	-0.509566444321613	k127_21792825.region001	80	Hyphomicrobiales		4.54768e+10	Proteobacteria	hserlactone	FALSE	k127_21792825.region001	no support	Bacteria	-430748808696164		1484	k127_21792825_5	k127_21792825Othersno support
k127_5618467	0.180022708314259	364738333775881	-476284182015742	Others	Alphaproteobacteria	gray	k127_5618467 flag=1 multi=9.8060 len=6184	Rhizobiaceae	no support	1;131567;2;1224;28211;356;82115	-0.576570899811211	k127_5618467.region001	87	Hyphomicrobiales		0.0597382251262679	Proteobacteria	hserlactone	FALSE	k127_5618467.region001	no support	Bacteria	-201400590017513		874	k127_5618467_6	k127_5618467Othersno support
BGC0000353.1				PKS-NRP_Hybrids			FK506 biosynthetic gene cluster					BGC0000353.1			Streptomyces sp. MA6548			t1pks.nrps	FALSE	BGC0000353.1				Bacteria,Actinobacteria,Actinobacteridae,Actinomycetales,Streptomycineae,Streptomycetaceae,Streptomyces			BGC0000353.1PKS-NRP_Hybrids
k127_27661750	0.00544703800872588	0.653049305675748	0.767099660244907	NRPS	Sphingobacteriia	blue	k127_27661750 flag=1 multi=45.4932 len=5279	Sphingobacteriaceae	Mucilaginibacter	1;131567;2;1783270;68336;976;117747;200666;84566;423349	-168510967942578	k127_27661750.region001	12	Sphingobacteriales		3.08107e+10	Bacteroidetes	NRPS-like	FALSE	k127_27661750.region001	no support	Bacteria	-60466757245912		1541	k127_27661750_3	k127_27661750NRPSMucilaginibacter
k127_14154372	0.940316948364479	33895114913501	-66468152826019	Terpene	Actinomycetia	gray	k127_14154372 flag=0 multi=27.6921 len=12324	no support	no support	1;131567;2;1783272;201174;1760	-0.0394722725857566	k127_14154372.region001	48	no support		0.896203549611297	Actinobacteria	terpene	FALSE	k127_14154372.region001	no support	Bacteria	-0.132378862378409		901	k127_14154372_6	k127_14154372Terpeneno support
BGC0001673.1				Others			Moomysin biosynthetic gene cluster					BGC0001673.1			Streptomyces cattleya NRRL 8057 = DSM 46488			other	FALSE	BGC0001673.1				Bacteria,Actinobacteria,Streptomycetales,Streptomycetaceae,Streptomyces			BGC0001673.1Others
BGC0000581.1				RiPPs			Microcin J25 biosynthetic gene cluster					BGC0000581.1			Escherichia coli			microcin	FALSE	BGC0000581.1				Bacteria,Proteobacteria,Gammaproteobacteria,Enterobacteriales,Enterobacteriaceae,Escherichia			BGC0000581.1RiPPs
k127_15328106	0.477466377945787	174704944145321	-581037443415896	Others	no support	gray	k127_15328106 flag=0 multi=13.8786 len=8362	no support	no support	1;131567;2	-0.371739809727127	k127_15328106.region001	14	no support		0.25722660502009	no support	arylpolyene	FALSE	k127_15328106.region001	no support	Bacteria	-11810176282383		721	k127_15328106_5	k127_15328106Othersno support
BGC0001535.1				Others			Branched-chain fatty acids biosynthetic gene cluster					BGC0001535.1			Streptomyces filamentosus			other	FALSE	BGC0001535.1				Bacteria,Actinobacteria,Streptomycetales,Streptomycetaceae,Streptomyces			BGC0001535.1Others
k127_14111800	0.630394824413408	568516370701221	-631054322762135	NRPS	no support	gray	k127_14111800 flag=0 multi=20.2588 len=15237	no support	no support	1;131567;2	0.135484730084029	k127_14111800.region001	70	no support		0.421743016332914	no support	NRPS-like	FALSE	k127_14111800.region001	no support	Bacteria	0.822823869578564		967	k127_14111800_6	k127_14111800NRPSno support
k127_14617601	0.911969864819449	343215597387863	-66307999373077	Terpene	no support	gray	k127_14617601 flag=1 multi=31.0000 len=5786	no support	no support	1;131567;2	0.0846634314466102	k127_14617601.region001	5	no support		0.828479665927528	no support	terpene	FALSE	k127_14617601.region001	no support	Bacteria	0.219937544147879		402	k127_14617601_2	k127_14617601Terpeneno support
BGC0001332.1				PKS-NRP_Hybrids			Microtermolide A biosynthetic gene cluster					BGC0001332.1			Streptomyces sp. MspMP-M5			t1pks.nrps	FALSE	BGC0001332.1				Bacteria,Actinobacteria,Streptomycetales,Streptomycetaceae,Streptomyces			BGC0001332.1PKS-NRP_Hybrids
k127_15473958	0.747732623036557	489268373300331	-649513433200606	Terpene	no support	gray	k127_15473958 flag=0 multi=102.1457 len=9869	no support	no support	1;131567;2	0.0862821653099887	k127_15473958.region001	5	no support		0.583617598966327	no support	terpene	FALSE	k127_15473958.region001	no support	Bacteria	0.558503469705815		726	k127_15473958_4	k127_15473958Terpeneno support
k127_11860475	0.452560102578512	380668428437505	-588706153395659	NRPS	no support	gray	k127_11860475 flag=0 multi=38.7173 len=7799	no support	no support	1;131567;2	0.285154301874719	k127_11860475.region001	26	no support		0.230529441923796	no support	NRPS-like	FALSE	k127_11860475.region001	no support	Bacteria	124252525631998		1113	k127_11860475_6	k127_11860475NRPSno support
k127_52251798	0.579208043260355	33600851724468	-622414109794526	NRPS	no support	gray	k127_52251798 flag=1 multi=20.9354 len=6457	no support	no support	1;131567;2	0.263636017565701	k127_52251798.region001	22	no support		0.369007175273777	no support	NRPS-like	FALSE	k127_52251798.region001	no support	Bacteria	0.92225770464094		1335	k127_52251798_2	k127_52251798NRPSno support
k127_63258109	0.0823615546780878	355042353368646	-358677154975785	Terpene	Alphaproteobacteria	gray	k127_63258109 flag=0 multi=14.0047 len=8140	Sphingomonadaceae	no support	1;131567;2;1224;28211;204457;41297	-10368380865402	k127_63258109.region001	17	Sphingomonadales		0.0164336435390551	Proteobacteria	terpene	FALSE	k127_63258109.region001	no support	Bacteria	-265516496832641		768	k127_63258109_2	k127_63258109Terpeneno support
k127_7353194	0.0990296351016185	534107656479905	-385635500020123	Terpene	Alphaproteobacteria	gray	k127_7353194 flag=0 multi=24.8652 len=7837	no support	no support	1;131567;2;1224;28211;204457	-0.574356042689418	k127_7353194.region001	6	Sphingomonadales		0.0219678415894435	Proteobacteria	terpene	FALSE	k127_7353194.region001	no support	Bacteria	-251554493571768		778	k127_7353194_7	k127_7353194Terpeneno support
BGC0000572.1				RiPPs			Capistruin biosynthetic gene cluster					BGC0000572.1			Burkholderia thailandensis E444			lassopeptide	FALSE	BGC0000572.1				Bacteria,Proteobacteria,Betaproteobacteria,Burkholderiales,Burkholderiaceae,Burkholderia,pseudomallei group			BGC0000572.1RiPPs
BGC0001748.1				NRPS			Pseudospumigin A / pseudospumigin B / pseudospumigin C / pseudospumigin D / pseudospumigin E / pseudospumigin F biosynthetic gene cluster					BGC0001748.1			Nostoc sp. CENA543			nrps	FALSE	BGC0001748.1				Bacteria,Cyanobacteria,Nostocales,Nostocaceae,Nostoc			BGC0001748.1NRPS
k127_7157324	0.885060767343787	129993020510768	-656360948965872	PKSother	no support	gray	k127_7157324 flag=1 multi=8.6508 len=7149	no support	no support	1;131567;2;57723	-0.0847942873420251	k127_7157324.region001	9	no support		0.786488183613249	Acidobacteria	T3PKS	FALSE	k127_7157324.region001	no support	Bacteria	-0.275596277139512		647	k127_7157324_5	k127_7157324PKSotherno support
BGC0001549.1				Others			Citrulassin B biosynthetic gene cluster					BGC0001549.1			Streptomyces aurantiacus JA 4570			other	FALSE	BGC0001549.1				Bacteria,Actinobacteria,Streptomycetales,Streptomycetaceae,Streptomyces			BGC0001549.1Others
k127_11107613	0.535485540001952	302760450379865	-610291621754581	NRPS	no support	gray	k127_11107613 flag=1 multi=18.4550 len=13445	no support	no support	1;131567;2	0.321427541460571	k127_11107613.region001	256	no support		0.309285449661339	no support	NRPS	FALSE	k127_11107613.region001	no support	Bacteria	104731730852881		554	k127_11107613_12	k127_11107613NRPSno support
k127_59440398	0.576489307355441	539873243901066	-621694326480076	Terpene	no support	gray	k127_59440398 flag=1 multi=19.9976 len=7944	no support	no support	1;131567;2;1783270;142182	-0.16346057339882	k127_59440398.region001	6	no support		0.365044270862886	Gemmatimonadetes	terpene	FALSE	k127_59440398.region001	no support	Bacteria	-0.930102573297333		498	k127_59440398_10	k127_59440398Terpeneno support
k127_62714000	0.293316689212656	568404727961452	-535288695103747	Terpene	no support	gray	k127_62714000 flag=0 multi=61.9547 len=5469	no support	no support	1;131567;2;1783270;142182	-0.251591925155206	k127_62714000.region001	6	no support		0.118428334611683	Gemmatimonadetes	terpene	FALSE	k127_62714000.region001	no support	Bacteria	-164253634179074		548	k127_62714000_2	k127_62714000Terpeneno support
k127_10513252	0.0399837420811528	288257086792185	-258290115245933	NRPS	no support	green	k127_10513252 flag=0 multi=59.9865 len=7614	no support	no support	1;131567;2;57723	0.856669981463276	k127_10513252.region001	9	no support		0.00567844224391959	Acidobacteria	NRPS-like	FALSE	k127_10513252.region001	no support	Bacteria	315307319905224		1085	k127_10513252_3	k127_10513252NRPSno support
k127_15798246	0.22534266364409	24678274854236	-504816650952218	NRPS	Blastocatellia	gray	k127_15798246 flag=0 multi=26.7760 len=5046	NA	NA	1;131567;2;57723;1562566;2052145;2052146	0.569117012040752	k127_15798246.region001	4	NA		0.0827890207229574	Acidobacteria	NRPS-like	FALSE	k127_15798246.region001	Blastocatellia bacterium	Bacteria	184067586818838		1298	k127_15798246_1	k127_15798246NRPSNA
BGC0000647.1				Terpene			Carotenoid biosynthetic gene cluster					BGC0000647.1			Rhodobacter sphaeroides			terpene	FALSE	BGC0000647.1				Bacteria,Proteobacteria,Alphaproteobacteria,Rhodobacterales,Rhodobacteraceae,Rhodobacter			BGC0000647.1Terpene
k127_33875500	0.00313901082514838	232371569243327	110865656661875	Terpene	no support	green	k127_33875500 flag=1 multi=57.1469 len=9568	no support	no support	1;131567;2;40117	170779812412753	k127_33875500.region001	26	no support		1.32634e+10	Nitrospirae	terpene	FALSE	k127_33875500.region001	no support	Bacteria	495797965456926		1347	k127_33875500_5	k127_33875500Terpeneno support
k127_8520106	0.100770203348799	354967430783145	-388579498298585	Terpene	no support	gray	k127_8520106 flag=1 multi=19.2672 len=6726	no support	no support	1;131567;2;57723	0.506563576752732	k127_8520106.region001	2	no support		0.0226789638477337	Acidobacteria	terpene	FALSE	k127_8520106.region001	no support	Bacteria	250009165047888		1076	k127_8520106_5	k127_8520106Terpeneno support
k127_14300893	0.0562295239115915	287270728400447	-307228733241798	NRPS	no support	gray	k127_14300893 flag=0 multi=66.0000 len=5384	no support	no support	1;131567;2	-0.825486410997025	k127_14300893.region001	111	no support		0.00950358150618448	no support	NRPS	FALSE	k127_14300893.region001	no support	Bacteria	-291387578265812		648	k127_14300893_1	k127_14300893NRPSno support
k127_23775690	0.187494281685486	580668983690261	-481807619457356	Others	Actinomycetia	gray	k127_23775690 flag=0 multi=30.1131 len=9542	Micrococcaceae	no support	1;131567;2;1783272;201174;1760;85006;1268	-0.441161404966856	k127_23775690.region001	190	Micrococcales		0.0635984124496544	Actinobacteria	betalactone	FALSE	k127_23775690.region001	no support	Bacteria	-198120971272494		2122	k127_23775690_5	k127_23775690Othersno support
k127_8943841	0.172665674619685	575144326660302	-470457079864407	Others	Actinomycetia	gray	k127_8943841 flag=1 multi=19.5220 len=5957	Micrococcaceae	no support	1;131567;2;1783272;201174;1760;85006;1268	-0.447839299983796	k127_8943841.region001	165	Micrococcales		0.0559339509331375	Actinobacteria	betalactone	FALSE	k127_8943841.region001	no support	Bacteria	-204825328615586		2179	k127_8943841_2	k127_8943841Othersno support
BGC0001268.1				PKS-NRP_Hybrids			Fusarin biosynthetic gene cluster					BGC0001268.1			Fusarium fujikuroi			t1pks.nrps	FALSE	BGC0001268.1				Eukaryota,Fungi,Dikarya,Ascomycota,Pezizomycotina,Sordariomycetes,Hypocreomycetidae,Hypocreales,Nectriaceae,Fusarium,Fusarium fujikuroi species complex			BGC0001268.1PKS-NRP_Hybrids
k127_45516405	0.494567241222719	42643743955945	-600329202773528	NRPS	no support	gray	k127_45516405 flag=1 multi=19.9766 len=9926	no support	no support	1;131567;2;1224	-0.201139708276803	k127_45516405.region001	18	no support		0.269341783952279	Proteobacteria	NRPS	FALSE	k127_45516405.region001	no support	Bacteria	-114097673389562		1713	k127_45516405_9	k127_45516405NRPSno support
k127_27772656	0.00873274773405357	502440222998939	-0.467660301940904	RiPPs	Alphaproteobacteria	blue	k127_27772656 flag=0 multi=35.1445 len=9047	no support	no support	1;131567;2;1224;28211;356	-142076997031169	k127_27772656.region001	416	Hyphomicrobiales		6.38024e+10	Proteobacteria	TfuA-related	FALSE	k127_27772656.region001	no support	Bacteria	-415233177528569		871	k127_27772656_2	k127_27772656RiPPsno support
k127_3269526	0.220075835052959	502529333853432	-501931930122036	RiPPs	Alphaproteobacteria	gray	k127_3269526 flag=1 multi=17.1163 len=7253	Rhizobiaceae	Rhizobium	1;131567;2;1224;28211;356;82115;227290;379	-0.338267452929691	k127_3269526.region001	3	Hyphomicrobiales		0.0800745409230251	Proteobacteria	TfuA-related	FALSE	k127_3269526.region001	no support	Bacteria	-185867234933748		1214	k127_3269526_8	k127_3269526RiPPsRhizobium
k127_48907056	0.64131907935636	290992125057712	-634252473209879	Others	no support	gray	k127_48907056 flag=1 multi=14.4685 len=8560	no support	no support	1;131567;2;1783257;74201	-0.203282556279265	k127_48907056.region001	75	no support		0.44410088364806	Verrucomicrobia	ladderane	FALSE	k127_48907056.region001	no support	Bacteria	-0.783094740873315		1073	k127_48907056_4	k127_48907056Othersno support
BGC0000357.1				NRPS			Fungisporin biosynthetic gene cluster					BGC0000357.1			Penicillium rubens Wisconsin 54-1255			nrps	FALSE	BGC0000357.1				Eukaryota,Fungi,Dikarya,Ascomycota,Pezizomycotina,Eurotiomycetes,Eurotiomycetidae,Eurotiales,Aspergillaceae,Penicillium,Penicillium chrysogenum complex			BGC0000357.1NRPS
k127_55111954	0.106767326036681	583837252513685	-399541940417725	RiPPs	Gemmatimonadetes	gray	k127_55111954 flag=1 multi=35.9687 len=16403	NA	NA	1;131567;2;1783270;142182;219685;219686;1951096;2448054*	-0.330477076314859	k127_55111954.region001	1	Gemmatimonadales		0.0255432319911686	Gemmatimonadetes	lanthipeptide	FALSE	k127_55111954.region001	Gemmatimonadales bacterium*	Bacteria	-24421533531729		654	k127_55111954_17	k127_55111954RiPPsNA
k127_44802923	0.739789654023704	379348721760761	-648454402226986	NRPS	no support	gray	k127_44802923 flag=0 multi=41.6647 len=15451	no support	no support	1;131567;2	0.161813033569225	k127_44802923.region001	10	no support		0.571479361035958	no support	NRPS	FALSE	k127_44802923.region001	no support	Bacteria	0.576774752432167		1850	k127_44802923_8	k127_44802923NRPSno support
k127_10457530	0.0237992524551823	384924749798582	-193977963332254	PKSI	no support	green	k127_10457530 flag=1 multi=34.3281 len=24417	no support	no support	1	0.846899173255601	k127_10457530.region001	190	no support		0.00290507306964666	no support	T1PKS	FALSE	k127_10457530.region001	no support	no support	346074219225595		846	k127_10457530_12	k127_10457530PKSIno support
k127_27468251	6.38482e+09	440881219908574	33766949693117	RiPPs	no support	green	k127_27468251 flag=1 multi=36.4006 len=8264	no support	no support	1;131567;2;57723	129078486216164	k127_27468251.region001	27	no support		1.27397e+09	Acidobacteria	bacteriocin	FALSE	k127_27468251.region001	no support	Bacteria	601027024928004		798	k127_27468251_9	k127_27468251RiPPsno support
k127_35871794	0.103667909456078	491976027494122	-394619896370143	Terpene	no support	gray	k127_35871794 flag=1 multi=19.5301 len=15403	no support	no support	1;131567;2;1224	-0.325291823784625	k127_35871794.region001	20	no support		0.0242135140630979	Proteobacteria	terpene	FALSE	k127_35871794.region001	no support	Bacteria	-246824610029587		954	k127_35871794_14	k127_35871794Terpeneno support
k127_14548544	0.133956305044077	386566912835449	-436329294694365	Terpene	no support	gray	k127_14548544 flag=0 multi=59.0084 len=5507	no support	no support	1;131567;2;57723;305072	0.418181636350886	k127_14548544.region001	10	no support		0.0382240779086783	Acidobacteria	terpene	FALSE	k127_14548544.region001	no support	Bacteria	224250461520145		643	k127_14548544_6	k127_14548544Terpeneno support
BGC0001645.1				Others			Lagmysin biosynthetic gene cluster					BGC0001645.1			Streptomyces sp. NRRL S-118			other	FALSE	BGC0001645.1				Bacteria,Actinobacteria,Streptomycetales,Streptomycetaceae,Streptomyces			BGC0001645.1Others
BGC0001713.1				Others			Ochrobactin biosynthetic gene cluster					BGC0001713.1			Ochrobactrum anthropi			siderophore	FALSE	BGC0001713.1				Bacteria,Proteobacteria,Alphaproteobacteria,Rhizobiales,Brucellaceae,Ochrobactrum			BGC0001713.1Others
k127_27692824				Others	Oligoflexia		k127_27692824 flag=0 multi=14.7499 len=5604	Bdellovibrionaceae	Bdellovibrio	1;131567;2;1224;1553900;213481;213483;958;959		k127_27692824.region001	1	Bdellovibrionales			Proteobacteria	siderophore	FALSE	k127_27692824.region001	Bdellovibrio bacteriovorus	Bacteria			908	k127_27692824_2	k127_27692824OthersBdellovibrio
k127_1252485	0.718583719499364	802355041769379	-645621854079375	Terpene	Alphaproteobacteria	gray	k127_1252485 flag=0 multi=24.0479 len=10891	no support	no support	1;131567;2;1224;28211;204457	0.130817930740966	k127_1252485.region001	14	Sphingomonadales		0.541292304716046	Proteobacteria	terpene	FALSE	k127_1252485.region001	no support	Bacteria	0.623113965280291		934	k127_1252485_7	k127_1252485Terpeneno support
k127_18381239	0.132880247628089	719942585720921	-433399929373764	PKSother	Alphaproteobacteria	gray	k127_18381239 flag=1 multi=32.5342 len=11105	no support	no support	1;131567;2;1224;28211;356	-0.259559899095094	k127_18381239.region001	3	Hyphomicrobiales		0.037007376451185	Proteobacteria	T3PKS	FALSE	k127_18381239.region001	no support	Bacteria	-225873464262019		969	k127_18381239_2	k127_18381239PKSotherno support
k127_62656522	0.582943621811825	595935892109142	-623255165148258	Terpene	Alphaproteobacteria	gray	k127_62656522 flag=1 multi=21.0000 len=6344	no support	no support	1;131567;2;1224;28211	-0.110665908325941	k127_62656522.region001	52	no support		0.373714015212104	Proteobacteria	terpene	FALSE	k127_62656522.region001	no support	Bacteria	-0.913013864280389		724	k127_62656522_6	k127_62656522Terpeneno support
k127_52469883	0.308443117023986	297780673001441	-542799458769128	RiPPs	no support	gray	k127_52469883 flag=1 multi=27.9389 len=7669	no support	no support	1;131567;2;57723	0.421683556270117	k127_52469883.region001	28	no support		0.129604032740125	Acidobacteria	bacteriocin	FALSE	k127_52469883.region001	no support	Bacteria	15910467649574		1063	k127_52469883_3	k127_52469883RiPPsno support
k127_40199008	0.25842471183176	554474220195038	-522118730941174	RiPPs	no support	gray	k127_40199008 flag=0 multi=72.7624 len=9399	no support	no support	1;131567;2;1224	0.266634407715007	k127_40199008.region001	29	no support		0.101307340084281	Proteobacteria	bacteriocin	FALSE	k127_40199008.region001	no support	Bacteria	173011593013401		1478	k127_40199008_7	k127_40199008RiPPsno support
k127_4519220	0.0615932357538734	736996827817903	-322774507883162	RiPPs	no support	gray	k127_4519220 flag=1 multi=29.8749 len=8081	no support	no support	1;131567;2	185066538485577	k127_4519220.region001	21	no support		0.0112053421852704	no support	bacteriocin	FALSE	k127_4519220.region001	no support	Bacteria	283661587667764		791	k127_4519220_4	k127_4519220RiPPsno support
k127_2236122	0.527010986058563	154947759934821	-599101517049924	NRPS	no support	gray	k127_2236122 flag=1 multi=13.0657 len=5983	no support	no support	1;131567;2	0.305339997625152	k127_2236122.region001	139	no support		0.297526155274846	no support	NRPS	FALSE	k127_2236122.region001	no support	Bacteria	10803746903412		815	k127_2236122_2	k127_2236122NRPSno support
k127_10613294	0.135403236715501	390204541615656	-439825094956512	PKSother	no support	gray	k127_10613294 flag=1 multi=21.9688 len=10278	no support	no support	1;131567;2;57723	0.598291633071344	k127_10613294.region001	8	no support		0.0397309966888206	Acidobacteria	hglE-KS	FALSE	k127_10613294.region001	no support	Bacteria	222305245750732		1404	k127_10613294_1	k127_10613294PKSotherno support
k127_16577429	0.0148284569736723	0.767432288400946	-0.848765063295672	RiPPs	Alphaproteobacteria	blue	k127_16577429 flag=1 multi=26.9034 len=6072	Rhizobiaceae	Neorhizobium	1;131567;2;1224;28211;356;82115;227290;1525371;2629175;2268027	-112804406503008	k127_16577429.region001	1	Hyphomicrobiales		0.00151417342336794	Proteobacteria	bacteriocin	FALSE	k127_16577429.region001	Neorhizobium sp. P12A	Bacteria	-429569903016525		817	k127_16577429_8	k127_16577429RiPPsNeorhizobium
BGC0001478.1				Others			Desferrioxamine biosynthetic gene cluster					BGC0001478.1			Streptomyces sp. ID38640			siderophore	FALSE	BGC0001478.1				Bacteria,Actinobacteria,Streptomycetales,Streptomycetaceae,Streptomyces			BGC0001478.1Others
k127_52465198	0.00210360614773086	257664742921694	190714364164361	PKSother	Sphingobacteriia	blue	k127_52465198 flag=0 multi=22.0539 len=21889	Sphingobacteriaceae	Mucilaginibacter	1;131567;2;1783270;68336;976;117747;200666;84566;423349	-220564572132433	k127_52465198.region001	6	Sphingobacteriales		7.16016e+09	Bacteroidetes	T3PKS	FALSE	k127_52465198.region001	no support	Bacteria	-56479273764551		1026	k127_52465198_21	k127_52465198PKSotherMucilaginibacter
k127_11899407	0.239587744712789	415733682515753	-511982084282447	Terpene	Betaproteobacteria	gray	k127_11899407 flag=0 multi=48.6851 len=5474	NA	NA	1;131567;2;1224;28216;33809;1891241	-0.41861249299062	k127_11899407.region001	1	NA		0.089970562302328	Proteobacteria	terpene	FALSE	k127_11899407.region001	Betaproteobacteria bacterium	Bacteria	-179545410782269		478	k127_11899407_5	k127_11899407TerpeneNA
BGC0000580.1				Others			Xanthomonin I / xanthomonin II biosynthetic gene cluster					BGC0000580.1			Xanthomonas gardneri ATCC 19865			other	FALSE	BGC0000580.1				Bacteria,Proteobacteria,Gammaproteobacteria,Xanthomonadales,Xanthomonadaceae,Xanthomonas			BGC0000580.1Others
k127_21343580	0.512002351388857	150255679000084	-579442145565218	Others	no support	gray	k127_21343580 flag=1 multi=17.9876 len=7406	no support	no support	1;131567;2;1783270;68336;976	-0.405644809554139	k127_21343580.region001	15	no support		0.282442611681647	Bacteroidetes	arylpolyene	FALSE	k127_21343580.region001	no support	Bacteria	-112020770458077		956	k127_21343580_3	k127_21343580Othersno support
BGC0001034.1				PKS-NRP_Hybrids			Pellasoren biosynthetic gene cluster					BGC0001034.1			Sorangium cellulosum			t1pks.nrps	FALSE	BGC0001034.1				Bacteria,Proteobacteria,Deltaproteobacteria,Myxococcales,Sorangiineae,Polyangiaceae,Sorangium			BGC0001034.1PKS-NRP_Hybrids
k127_1210877	0.804513362722762	66507799506693	-655494514743384	Others	no support	gray	k127_1210877 flag=0 multi=19.8627 len=9727	no support	no support	1;131567;2;1224	0.0874745955527568	k127_1210877.region001	94	no support		0.664035042358119	Proteobacteria	betalactone	FALSE	k127_1210877.region001	no support	Bacteria	0.441857727335181		932	k127_1210877_7	k127_1210877Othersno support
k127_957605	0.307065454261124	486306471688928	-541815617621331	Others	no support	gray	k127_957605 flag=1 multi=28.3850 len=8070	no support	no support	1;131567;2;1224	0.309100534808938	k127_957605.region001	69	no support		0.12807565356428	Proteobacteria	betalactone	FALSE	k127_957605.region001	no support	Bacteria	159786076297468		726	k127_957605_1	k127_957605Othersno support
BGC0000072.1				PKSI			Gulmirecin biosynthetic gene cluster					BGC0000072.1			Pyxidicoccus fallax			t1pks	FALSE	BGC0000072.1				Bacteria,Proteobacteria,Deltaproteobacteria,Myxococcales,Cystobacterineae,Myxococcaceae,Pyxidicoccus			BGC0000072.1PKSI
k127_36455437	0.137311622948972	501300676459419	-441449225715648	NRPS	Alphaproteobacteria	gray	k127_36455437 flag=0 multi=22.5711 len=5186	NA	NA	1;131567;2;1224;28211;33807;1913988	-0.31817648103427	k127_36455437.region001	1	NA		0.0404521330518685	Proteobacteria	NRPS-like	FALSE	k127_36455437.region001	Alphaproteobacteria bacterium	Bacteria	-221398334254103		1596	k127_36455437_5	k127_36455437NRPSNA
k127_28312488	0.569212950936484	466515288181912	-619262927126591	Others	no support	gray	k127_28312488 flag=1 multi=24.5703 len=18871	no support	no support	1;131567;2	-0.182934912790093	k127_28312488.region001	34	no support		0.3520835975863	no support	betalactone	FALSE	k127_28312488.region001	no support	Bacteria	-0.956171939449348		1021	k127_28312488_3	k127_28312488Othersno support
BGC0000989.1				PKS-NRP_Hybrids			Epothilone biosynthetic gene cluster					BGC0000989.1			Sorangium cellulosum So0157-2			t1pks.nrps	FALSE	BGC0000989.1				Bacteria,Proteobacteria,Deltaproteobacteria,Myxococcales,Sorangiineae,Polyangiaceae,Sorangium			BGC0000989.1PKS-NRP_Hybrids
k127_312416	0.208862336912537	277952778796707	-494826823191177	RiPPs	no support	gray	k127_312416 flag=0 multi=28.8466 len=5252	no support	no support	1;131567;2;57723	-0.680164650307594	k127_312416.region001	4	no support		0.0737882199655795	Acidobacteria	bacteriocin	FALSE	k127_312416.region001	no support	Bacteria	-190251602179569		576	k127_312416_3	k127_312416RiPPsno support
k127_6526115	0.069329002644166	212289847887131	-319532562201771	Terpene	no support	gray	k127_6526115 flag=0 multi=148.1733 len=11446	no support	no support	1;131567;2	-0.787569333422713	k127_6526115.region001	113	no support		0.0131009030818201	no support	terpene	FALSE	k127_6526115.region001	no support	Bacteria	-284086187633328		731	k127_6526115_10	k127_6526115Terpeneno support
k127_6978467	0.00194558070695745	265217538411349	183989631776135	Terpene	no support	green	k127_6978467 flag=0 multi=17.2309 len=13607	no support	no support	1;131567;2	105174393327235	k127_6978467.region001	6	no support		6.38764e+09	no support	terpene	FALSE	k127_6978467.region001	no support	Bacteria	531779845849858		924	k127_6978467_4	k127_6978467Terpeneno support
k127_4361294	4.68727e+10	64704018576183	40224677403414	NRPS	Gemmatimonadetes	green	k127_4361294 flag=1 multi=30.5694 len=7574	Gemmatimonadaceae	NA	1;131567;2;1783270;142182;219685;219686;219687;1387399;2026741	229578540145693	k127_4361294.region001	1	Gemmatimonadales		6.60178e+08	Gemmatimonadetes	NRPS	FALSE	k127_4361294.region001	Gemmatimonadaceae bacterium	Bacteria	634255533262322		1348	k127_4361294_1	k127_4361294NRPSNA
k127_11831435	0.739789654023704	628804377247872	-648326520275254	Others	no support	gray	k127_11831435 flag=0 multi=34.2326 len=6876	no support	no support	1;131567;2	0.0947593417485961	k127_11831435.region001	60	no support		0.570047300053565	no support	acyl_amino_acids	FALSE	k127_11831435.region001	no support	Bacteria	0.578943502560378		610	k127_11831435_3	k127_11831435Othersno support
k127_6607470	0.171864671735893	204677119462416	-464951623927569	Others	no support	gray	k127_6607470 flag=1 multi=22.0000 len=9695	no support	no support	1;131567	0.877364208431838	k127_6607470.region001	351	no support		0.0553546502773079	no support	arylpolyene	FALSE	k127_6607470.region001	no support	no support	206208320793362		1263	k127_6607470_1	k127_6607470Othersno support
k127_12970659	0.475379807808651	58472514872025	-59628456641	RiPPs	Betaproteobacteria	gray	k127_12970659 flag=0 multi=19.0010 len=11604	NA	Mitsuaria	1;131567;2;1224;28216;80840;224471;65047;2648776	0.17973643251414	k127_12970659.region001	1	Burkholderiales		0.254986587052293	Proteobacteria	lassopeptide	FALSE	k127_12970659.region001	no support	Bacteria	117715560050619		1161	k127_12970659_8	k127_12970659RiPPsMitsuaria
k127_18313181	0.568228280954434	545978060313262	-617975010806146	Terpene	Betaproteobacteria	gray	k127_18313181 flag=1 multi=15.3232 len=5807	NA	NA	1;131567;2;1224;28216;33809;1891241	-0.141887584172965	k127_18313181.region001	2	NA		0.345472123866663	Proteobacteria	terpene	FALSE	k127_18313181.region001	Betaproteobacteria bacterium	Bacteria	-0.969725142127104		592	k127_18313181_5	k127_18313181TerpeneNA
k127_10095779	0.231570825833165	41542341721768	-507987689231403	RiPPs	Alphaproteobacteria	gray	k127_10095779 flag=0 multi=31.4415 len=17410	NA	NA	1;131567;2;1224;28211;356;41292;1909294	0.290639477103925	k127_10095779.region001	1	Hyphomicrobiales		0.0858877710836621	Proteobacteria	lassopeptide	FALSE	k127_10095779.region001	Hyphomicrobiales bacterium	Bacteria	182075658195869		775	k127_10095779_19	k127_10095779RiPPsNA
k127_31747415	0.313104837520675	444711490716286	-545642089803886	RiPPs	Alphaproteobacteria	gray	k127_31747415 flag=0 multi=52.8755 len=14027	no support	no support	1;131567;2;1224;28211	-0.388966497760833	k127_31747415.region001	4	no support		0.134135288374467	Proteobacteria	lassopeptide	FALSE	k127_31747415.region001	no support	Bacteria	-15712359843722		818	k127_31747415_5	k127_31747415RiPPsno support
k127_49344916	0.154415258757692	648511636697628	-457550586396202	NRPS	Actinomycetia	gray	k127_49344916 flag=0 multi=37.7693 len=18121	Micrococcaceae	Arthrobacter	1;131567;2;1783272;201174;1760;85006;1268;1663	-0.579091914294028	k127_49344916.region001	5	Micrococcales		0.0483906972867414	Actinobacteria	NRPS-like	FALSE	k127_49344916.region001	no support	Bacteria	-212291525948163		2462	k127_49344916_10	k127_49344916NRPSArthrobacter
k127_36308370	0.0281803504610841	52429759553228	-214223345787128	PKSother	NA	green	k127_36308370 flag=1 multi=24.3765 len=12850	NA	NA	1;131567;2;57723;305072;1978231	164067979507742	k127_36308370.region001	2	NA		0.00358501536459955	Acidobacteria	hglE-KS	FALSE	k127_36308370.region001	Acidobacteria bacterium	Bacteria	336450905423454		2759	k127_36308370_6	k127_36308370PKSotherNA
k127_9101633	0.10741799235637	247288131749945	-376672497003707	NRPS	Gammaproteobacteria	gray	k127_9101633 flag=0 multi=23.5818 len=8735	Legionellaceae	Legionella	1;131567;2;1224;1236;118969;444;445;2622702;459	-193040828166313	k127_9101633.region001	1	Legionellales		0.0259719558983711	Proteobacteria	NRPS-like	FALSE	k127_9101633.region001	Legionella sp.	Bacteria	-250036902173643		1602	k127_9101633_5	k127_9101633NRPSLegionella
k127_46039243	4.76631e+10	540627642922041	392747071403524	PKSother	Alphaproteobacteria	blue	k127_46039243 flag=1 multi=37.8967 len=9031	Sphingomonadaceae	Sphingomonas	1;131567;2;1224;28211;204457;41297;13687	-0.7602023795007	k127_46039243.region001	10	Sphingomonadales		7.27253e+08	Proteobacteria	T3PKS	FALSE	k127_46039243.region001	no support	Bacteria	-629317183047924		601	k127_46039243_5	k127_46039243PKSotherSphingomonas
k127_1424265	0.868826241841168	646858163471826	-660421264107043	Others	no support	gray	k127_1424265 flag=0 multi=31.7558 len=10679	no support	no support	1;131567;2;1783272;201174	0.0486378908560166	k127_1424265.region001	14	no support		0.755937885265468	Actinobacteria	other	FALSE	k127_1424265.region001	no support	Bacteria	0.31576411451184		1001	k127_1424265_8	k127_1424265Othersno support
k127_5150937	0.330279252867032	758377906230039	-552729712308109	Others	no support	gray	k127_5150937 flag=0 multi=33.7300 len=15080	no support	no support	1;131567;2;1783272;201174	-0.182999653385737	k127_5150937.region001	13	no support		0.14622447089171	Actinobacteria	other	FALSE	k127_5150937.region001	no support	Bacteria	-152100427055761		933	k127_5150937_14	k127_5150937Othersno support
k127_54312602	0.0990296351016185	673807774344909	-38559583334847	Terpene	no support	gray	k127_54312602 flag=0 multi=36.2780 len=9353	no support	no support	1;131567;2	-0.354158631392286	k127_54312602.region001	28	no support		0.0219584189987396	no support	terpene	FALSE	k127_54312602.region001	no support	Bacteria	-251575285309301		711	k127_54312602_4	k127_54312602Terpeneno support
BGC0001024.1				PKS-NRP_Hybrids			Myxothiazol biosynthetic gene cluster					BGC0001024.1			Stigmatella aurantiaca DW4/3-1			t1pks.nrps	FALSE	BGC0001024.1				Bacteria,Proteobacteria,Deltaproteobacteria,Myxococcales,Cystobacterineae,Cystobacteraceae,Stigmatella			BGC0001024.1PKS-NRP_Hybrids
k127_20831457	0.648264382852582	494707696115363	-635420240743859	Others	Cytophagia	gray	k127_20831457 flag=1 multi=18.4859 len=5887	Cytophagaceae	Dyadobacter	1;131567;2;1783270;68336;976;768503;768507;89373;120831	-0.169878316994771	k127_20831457.region001	9	Cytophagales		0.452719844832496	Bacteroidetes	arylpolyene	FALSE	k127_20831457.region001	no support	Bacteria	-0.76811328326342		1310	k127_20831457_1	k127_20831457OthersDyadobacter
BGC0000576.1				Others			Rubrivinodin biosynthetic gene cluster					BGC0000576.1			Rubrivivax gelatinosus IL144			other	FALSE	BGC0000576.1				Bacteria,Proteobacteria,Betaproteobacteria,Burkholderiales,Rubrivivax			BGC0000576.1Others
k127_3938183	0.0224303693961356	412493326581165	-187333533872467	Terpene	Alphaproteobacteria	green	k127_3938183 flag=1 multi=38.0000 len=9202	Bradyrhizobiaceae	Bradyrhizobium	1;131567;2;1224;28211;356;41294;374	0.803724693557171	k127_3938183.region001	6	Hyphomicrobiales		0.00271165263826522	Proteobacteria	terpene	FALSE	k127_3938183.region001	no support	Bacteria	349222654955277		1009	k127_3938183_5	k127_3938183TerpeneBradyrhizobium
k127_5047946	0.31327051776937	178114009942834	-543865463977532	PKSother	no support	gray	k127_5047946 flag=0 multi=14.8013 len=5868	no support	no support	1;131567;2	-0.325349457036015	k127_5047946.region001	21	no support		0.13468746587122	no support	T3PKS	FALSE	k127_5047946.region001	no support	Bacteria	-15735331678955		653	k127_5047946_2	k127_5047946PKSotherno support
k127_4838930	0.328978359877652	168238412283592	-542842610718391	RiPPs	Gammaproteobacteria	gray	k127_4838930 flag=0 multi=13.1073 len=7157	NA	NA	1;131567;2;1224;1236;33811;1913989	-0.495123747824858	k127_4838930.region001	1	NA		0.145141123124587	Proteobacteria	lassopeptide	FALSE	k127_4838930.region001	Gammaproteobacteria bacterium	Bacteria	-154327771659086		888	k127_4838930_3	k127_4838930RiPPsNA
BGC0001329.1				PKS-NRP_Hybrids			Rakicidin D biosynthetic gene cluster					BGC0001329.1			Streptomyces lilacinus			t1pks.nrps	FALSE	BGC0001329.1				Bacteria,Actinobacteria,Streptomycetales,Streptomycetaceae,Streptomyces			BGC0001329.1PKS-NRP_Hybrids
k127_15533878	0.733095452970473	293424994458755	-647504625505541	NRPS	Betaproteobacteria	gray	k127_15533878 flag=1 multi=21.0124 len=10191	no support	no support	1;131567;2;1224;28216	0.238087641591564	k127_15533878.region001	7	no support		0.561007318470362	Proteobacteria	NRPS	FALSE	k127_15533878.region001	no support	Bacteria	0.592699900901499		1075	k127_15533878_6	k127_15533878NRPSno support
BGC0000094.1				PKSI			Methymycin / pikromycin biosynthetic gene cluster					BGC0000094.1			Streptomyces venezuelae			t1pks	FALSE	BGC0000094.1				Bacteria,Actinobacteria,Actinobacteridae,Actinomycetales,Streptomycineae,Streptomycetaceae,Streptomyces			BGC0000094.1PKSI
BGC0000401.1				NRPS			Paenibactin biosynthetic gene cluster					BGC0000401.1			Paenibacillus elgii B69			nrps	FALSE	BGC0000401.1				Bacteria,Firmicutes,Bacilli,Bacillales,Paenibacillaceae,Paenibacillus			BGC0000401.1NRPS
BGC0001551.1				Others			Citrulassin E biosynthetic gene cluster					BGC0001551.1			Streptomyces glaucescens			other	FALSE	BGC0001551.1				Bacteria,Actinobacteria,Streptomycetales,Streptomycetaceae,Streptomyces			BGC0001551.1Others
k127_9897834	0.441703775259654	337220670512727	-586504386079225	NRPS	Anaerolineae	gray	k127_9897834 flag=1 multi=36.3865 len=16229	NA	NA	1;131567;2;1783272;200795;292625;1081798;2052143	0.426678340045638	k127_9897834.region001	1	NA		0.223962477596444	Chloroflexi	NRPS-like	FALSE	k127_9897834.region001	Anaerolineae bacterium	Bacteria	126098257301289		1017	k127_9897834_6	k127_9897834NRPSNA
BGC0000850.1				Others			Gamma-butyrolactone biosynthetic gene cluster					BGC0000850.1			Streptomyces acidiscabies			butyrolactone	FALSE	BGC0000850.1				Bacteria,Actinobacteria,Actinobacteridae,Actinomycetales,Streptomycineae,Streptomycetaceae,Streptomyces			BGC0000850.1Others
k127_9747366	0.586896750789686	548578273852965	-624038969624146	Others	Actinomycetia	gray	k127_9747366 flag=1 multi=19.7380 len=17851	no support	no support	1;131567;2;1783272;201174;1760;85006	-0.203718271621868	k127_9747366.region001	34	Micrococcales		0.378176427445467	Actinobacteria	butyrolactone	FALSE	k127_9747366.region001	no support	Bacteria	-0.904322180941169		1069	k127_9747366_3	k127_9747366Othersno support
k127_7949111	0.852512695054941	46270681962282	-659457683032776	Terpene	no support	gray	k127_7949111 flag=0 multi=34.3785 len=5054	no support	no support	1;131567;2	0.0748528686483461	k127_7949111.region001	38	no support		0.734954178965681	no support	terpene	FALSE	k127_7949111.region001	no support	Bacteria	0.344019717754827		647	k127_7949111_4	k127_7949111Terpeneno support
BGC0001249.1				NRPS			Dimethylcoprogen biosynthetic gene cluster					BGC0001249.1			Alternaria alternata			nrps	FALSE	BGC0001249.1				Eukaryota,Fungi,Dikarya,Ascomycota,Pezizomycotina,Dothideomycetes,Pleosporomycetidae,Pleosporales,Pleosporineae,Pleosporaceae,Alternaria,Alternaria alternata group			BGC0001249.1NRPS
k127_63357400	0.638108679586601	208071328958272	-632141852593539	Terpene	no support	gray	k127_63357400 flag=0 multi=11.0370 len=5458	no support	no support	1;131567;2	0.264773129198008	k127_63357400.region001	9	no support		0.429150555637467	no support	terpene	FALSE	k127_63357400.region001	no support	Bacteria	0.809516902918289		920	k127_63357400_3	k127_63357400Terpeneno support
BGC0001019.1				PKS-NRP_Hybrids			Microsclerodermins biosynthetic gene cluster					BGC0001019.1			Sorangium cellulosum			t1pks.nrps	FALSE	BGC0001019.1				Bacteria,Proteobacteria,Deltaproteobacteria,Myxococcales,Sorangiineae,Polyangiaceae,Sorangium			BGC0001019.1PKS-NRP_Hybrids
k127_22349935	0.112205125146775	22110049100895	-407710805027021	NRPS	no support	gray	k127_22349935 flag=1 multi=36.1358 len=7557	no support	no support	1;131567;2	0.795660811488446	k127_22349935.region001	3	no support		0.0279195851304182	no support	NRPS	FALSE	k127_22349935.region001	no support	Bacteria	239855012639736		1242	k127_22349935_1	k127_22349935NRPSno support
BGC0000427.1				Others			Shinorine biosynthetic gene cluster					BGC0000427.1			Anabaena variabilis ATCC 29413			other	FALSE	BGC0000427.1				Bacteria,Cyanobacteria,Nostocales,Nostocaceae,Anabaena			BGC0000427.1Others
k127_12870031	0.493529249016698	148286252450922	-588974393740067	Others	Alphaproteobacteria	gray	k127_12870031 flag=1 multi=25.3637 len=5153	no support	no support	1;131567;2;1224;28211	0.358179914534553	k127_12870031.region001	9	no support		0.26761797305835	Proteobacteria	hserlactone	FALSE	k127_12870031.region001	no support	Bacteria	11523348042142		778	k127_12870031_1	k127_12870031Othersno support
k127_10282758	0.431482784991021	172849940053357	-577922162134315	RiPPs	Gammaproteobacteria	gray	k127_10282758 flag=0 multi=23.1541 len=5026	Steroidobacteraceae	Steroidobacter	1;131567;2;1224;1236;1775403;2689614;469322	-0.53092246719806	k127_10282758.region001	3	Nevskiales		0.213715651720905	Proteobacteria	lassopeptide	FALSE	k127_10282758.region001	no support	Bacteria	-12963121994881		727	k127_10282758_1	k127_10282758RiPPsSteroidobacter
k127_3166605	0.439167906408139	31516622629951	-585172743029441	Terpene	no support	gray	k127_3166605 flag=0 multi=31.4213 len=6775	no support	no support	1;131567;2	-0.393414039664	k127_3166605.region001	76	no support		0.220099408493281	no support	terpene	FALSE	k127_3166605.region001	no support	Bacteria	-127203758608577		718	k127_3166605_6	k127_3166605Terpeneno support
k127_9721649	0.119397864941517	289556340088083	-418430548520839	RiPPs	Alphaproteobacteria	gray	k127_9721649 flag=0 multi=18.4622 len=7659	Rhizobiaceae	Rhizobium	1;131567;2;1224;28211;356;82115;227290;379;2613769;1841654	-0.784960401962923	k127_9721649.region001	2	Hyphomicrobiales		0.0313909879658449	Proteobacteria	TfuA-related	FALSE	k127_9721649.region001	Rhizobium sp. AC44/96	Bacteria	-234072926082667		1240	k127_9721649_2	k127_9721649RiPPsRhizobium
k127_9677386	0.524962995340181	565074886712276	-606660673512087	Terpene	Actinomycetia	gray	k127_9677386 flag=1 multi=38.8391 len=5017	NA	NA	1;131567;2;1783272;201174;1760;52018;1883427	-0.169968209914409	k127_9677386.region001	2	NA		0.293905338940453	Actinobacteria	terpene	FALSE	k127_9677386.region001	Actinobacteria bacterium	Bacteria	-108226898709894		1053	k127_9677386_3	k127_9677386TerpeneNA
BGC0001298.1				PKSI			4-Z-annimycin biosynthetic gene cluster					BGC0001298.1			Streptomyces calvus			t1pks	FALSE	BGC0001298.1				Bacteria,Actinobacteria,Streptomycetales,Streptomycetaceae,Streptomyces			BGC0001298.1PKSI
k127_25418678	0.00544703800872588	524815453359872	0.224371122520417	Terpene	no support	green	k127_25418678 flag=1 multi=19.7300 len=7502	no support	no support	1;131567;2	0.824596326733962	k127_25418678.region001	15	no support		3.14589e+09	no support	terpene	FALSE	k127_25418678.region001	no support	Bacteria	44770832198665		863	k127_25418678_7	k127_25418678Terpeneno support
BGC0000940.1				Others			Desferrioxamine B biosynthetic gene cluster					BGC0000940.1			Streptomyces coelicolor A3(2)			siderophore	FALSE	BGC0000940.1				Bacteria,Actinobacteria,Actinobacteridae,Actinomycetales,Streptomycineae,Streptomycetaceae,Streptomyces,Streptomyces albidoflavus group			BGC0000940.1Others
k127_16255319	0.938023321876188	675958392316544	-664539969971091	Terpene	no support	gray	k127_16255319 flag=0 multi=27.2530 len=39453	no support	no support	1;131567;2;1783257;74201	-0.0191191699290494	k127_16255319.region001	9	no support		0.888479836565826	Verrucomicrobia	terpene	FALSE	k127_16255319.region001	no support	Bacteria	-0.14229753764256		1345	k127_16255319_29	k127_16255319Terpeneno support
k127_12377544	0.507316399051399	182913668000745	-581864006292568	NRPS	Blastocatellia	gray	k127_12377544 flag=1 multi=15.3915 len=6983	NA	Chloracidobacterium	1;131567;2;57723;1562566;458032;2638326;2099375	0.526448643343109	k127_12377544.region001	1	NA		0.277475870842667	Acidobacteria	NRPS-like	FALSE	k127_12377544.region001	Chloracidobacterium sp.	Bacteria	113218070335367		741	k127_12377544_3	k127_12377544NRPSChloracidobacterium
k127_12479036	0.253949963050913	376546204354598	-5196074931023	RiPPs	Gammaproteobacteria	gray	k127_12479036 flag=0 multi=51.9276 len=9030	no support	no support	1;131567;2;1224;1236;135614	-0.311420356523282	k127_12479036.region001	7	Xanthomonadales		0.0983609011816915	Proteobacteria	bacteriocin	FALSE	k127_12479036.region001	no support	Bacteria	-174646022146205		465	k127_12479036_6	k127_12479036RiPPsno support
k127_8821500	0.203092115277175	479892323580706	-491365779629765	RiPPs	Gammaproteobacteria	gray	k127_8821500 flag=0 multi=25.0857 len=15849	Xanthomonadaceae	NA	1;131567;2;1224;1236;135614;32033;57609;1926873	-0.492412308208271	k127_8821500.region001	1	Xanthomonadales		0.0709195248465526	Proteobacteria	bacteriocin	FALSE	k127_8821500.region001	Xanthomonadaceae bacterium	Bacteria	-192363625113922		596	k127_8821500_8	k127_8821500RiPPsNA
k127_23846701	0.885060767343787	120343211654289	-645003671185054	Terpene	no support	gray	k127_23846701 flag=1 multi=34.0377 len=7869	no support	no support	1;131567;2	-0.0829067804380018	k127_23846701.region001	14	no support		0.791408471095849	no support	terpene	FALSE	k127_23846701.region001	no support	Bacteria	-0.269687647097465		780	k127_23846701_3	k127_23846701Terpeneno support
BGC0000519.1				RiPPs			Labyrinthopeptin A1,A3 / labyrinthopeptin A2 biosynthetic gene cluster					BGC0000519.1			Actinomadura namibiensis			lantipeptide	FALSE	BGC0000519.1				Bacteria,Actinobacteria,Actinobacteridae,Actinomycetales,Streptosporangineae,Thermomonosporaceae,Actinomadura			BGC0000519.1RiPPs
k127_25192481	0.524962995340181	0.620551388969017	-576823638083883	RiPPs	no support	gray	k127_25192481 flag=1 multi=7.1970 len=5250	no support	no support	1;131567;2	0.344021063532522	k127_25192481.region001	13	no support		0.292949179616564	no support	lanthipeptide	FALSE	k127_25192481.region001	no support	Bacteria	111033570113507		835	k127_25192481_1	k127_25192481RiPPsno support
k127_20129065	0.911969864819449	390893166834142	-663016841215818	Others	Betaproteobacteria	gray	k127_20129065 flag=0 multi=18.0070 len=7108	NA	NA	1;131567;2;1224;28216;33809;1891241	-0.0468571668870904	k127_20129065.region001	1	NA		0.826371390856392	Proteobacteria	acyl_amino_acids	FALSE	k127_20129065.region001	Betaproteobacteria bacterium	Bacteria	-0.222688321920496		470	k127_20129065_7	k127_20129065OthersNA
k127_8015054	0.0437789560097964	617292028691551	-271552403447118	RiPPs	Betaproteobacteria	green	k127_8015054 flag=0 multi=24.7121 len=15603	NA	Roseateles	1;131567;2;1224;28216;80840;224471;93681;76731	219481035683424	k127_8015054.region001	1	Burkholderiales		0.0065257364005213	Proteobacteria	lassopeptide	FALSE	k127_8015054.region001	Roseateles depolymerans	Bacteria	308877845701502		1768	k127_8015054_11	k127_8015054RiPPsRoseateles
k127_7949210	0.75381190065404	242288164293489	-650284478422086	Terpene	no support	gray	k127_7949210 flag=1 multi=64.3716 len=6997	no support	no support	1;131567;2;57723	-0.131069986635016	k127_7949210.region001	9	no support		0.592786353800712	Acidobacteria	terpene	FALSE	k127_7949210.region001	no support	Bacteria	-0.544829664891124		1127	k127_7949210_1	k127_7949210Terpeneno support
BGC0001212.1				PKS-NRP_Hybrids			Nannocystin biosynthetic gene cluster					BGC0001212.1			Nannocystis sp. MB1016			t1pks.nrps	FALSE	BGC0001212.1				Bacteria,Proteobacteria,Deltaproteobacteria,Myxococcales,Nannocystineae,Nannocystaceae,Nannocystis			BGC0001212.1PKS-NRP_Hybrids
BGC0000018.1				PKSI			Angolamycin biosynthetic gene cluster					BGC0000018.1			Streptomyces eurythermus			t1pks	FALSE	BGC0000018.1				Bacteria,Actinobacteria,Actinobacteridae,Actinomycetales,Streptomycineae,Streptomycetaceae,Streptomyces			BGC0000018.1PKSI
BGC0001187.1				PKS-NRP_Hybrids			Xenolozoyenone biosynthetic gene cluster					BGC0001187.1			Glarea lozoyensis			t1pks.nrps	FALSE	BGC0001187.1				Eukaryota,Fungi,Dikarya,Ascomycota,Pezizomycotina,Leotiomycetes,Helotiales,Helotiaceae,Glarea			BGC0001187.1PKS-NRP_Hybrids
BGC0000900.1				NRPS			Ferrichrome biosynthetic gene cluster					BGC0000900.1			Aspergillus oryzae			nrps	FALSE	BGC0000900.1				Eukaryota,Fungi,Dikarya,Ascomycota,Pezizomycotina,Eurotiomycetes,Eurotiomycetidae,Eurotiales,Aspergillaceae,Aspergillus			BGC0000900.1NRPS
BGC0000554.1				RiPPs			SRO15-3108 biosynthetic gene cluster					BGC0000554.1			Streptomyces roseosporus NRRL 15998			lantipeptide	FALSE	BGC0000554.1				Bacteria,Actinobacteria,Actinobacteridae,Actinomycetales,Streptomycineae,Streptomycetaceae,Streptomyces			BGC0000554.1RiPPs
k127_7472787	0.00237471496295215	260224213704249	149357199277005	RiPPs	no support	green	k127_7472787 flag=0 multi=30.3701 len=6191	no support	no support	1;131567;2	10381259374841	k127_7472787.region001	27	no support		8.64039e+09	no support	lanthipeptide	FALSE	k127_7472787.region001	no support	Bacteria	508038016661789		809	k127_7472787_2	k127_7472787RiPPsno support
k127_28568052	0.97161120767161	18457789178885	-661545882371812	Others	no support	gray	k127_28568052 flag=0 multi=20.5810 len=5180	no support	no support	1;131567;2;1224	0.0185767673650397	k127_28568052.region001	30	no support		0.951967495805519	Proteobacteria	arylpolyene	FALSE	k127_28568052.region001	no support	Bacteria	0.0611637199045903		660	k127_28568052_2	k127_28568052Othersno support
BGC0000986.1				Others			Dkxanthene biosynthetic gene cluster					BGC0000986.1			Stigmatella aurantiaca DW4/3-1			t1pks.nrps.bacteriocin	FALSE	BGC0000986.1				Bacteria,Proteobacteria,Deltaproteobacteria,Myxococcales,Cystobacterineae,Cystobacteraceae,Stigmatella			BGC0000986.1Others
k127_2958498	0.211581509195123	33626555102649	-496242516292046	Terpene	no support	gray	k127_2958498 flag=0 multi=25.3635 len=7896	no support	no support	1;131567;2	0.352398095720608	k127_2958498.region001	23	no support		0.0749972016161117	no support	terpene	FALSE	k127_2958498.region001	no support	Bacteria	189383322739315		924	k127_2958498_9	k127_2958498Terpeneno support
k127_36248821	0.0524847166673866	289247306892418	-288728519880382	Others	Alphaproteobacteria	gray	k127_36248821 flag=0 multi=20.5441 len=5027	no support	no support	1;131567;2;1224;28211	-124579813470951	k127_36248821.region001	326	no support		0.00819303675676339	Proteobacteria	hserlactone	FALSE	k127_36248821.region001	no support	Bacteria	-300338758137445		1630	k127_36248821_5	k127_36248821Othersno support
k127_39638844	0.0203794562140927	253737520386215	-164813244585225	Others	Alphaproteobacteria	blue	k127_39638844 flag=0 multi=18.5046 len=13216	no support	no support	1;131567;2;1224;28211	-195414269724613	k127_39638844.region001	63	no support		0.00236803540515866	Proteobacteria	hserlactone	FALSE	k127_39638844.region001	no support	Bacteria	-362389499319193		1605	k127_39638844_9	k127_39638844Othersno support
k127_51171598	0.686450259598502	118755686752434	-612171297228485	PKSother	no support	gray	k127_51171598 flag=1 multi=12.9028 len=5558	no support	no support	1;131567;2	0.226505268786717	k127_51171598.region001	7	no support		0.495403532844978	no support	T3PKS	FALSE	k127_51171598.region001	no support	Bacteria	0.703106721843094		409	k127_51171598_4	k127_51171598PKSotherno support
BGC0001531.1				Others			Bisucaberin B biosynthetic gene cluster					BGC0001531.1			Tenacibaculum mesophilum			siderophore	FALSE	BGC0001531.1				Bacteria,Bacteroidetes,Flavobacteriia,Flavobacteriales,Flavobacteriaceae,Tenacibaculum			BGC0001531.1Others
k127_4703249	0.969598743248113	397459094687178	-665312027350401	NRPS	NA	gray	k127_4703249 flag=0 multi=31.9133 len=5493	NA	NA	1;131567;2;1783272;200795;189774;2026724	-0.0194356885616724	k127_4703249.region001	13	NA		0.942286102593236	Chloroflexi	NRPS-like	FALSE	k127_4703249.region001	Chloroflexi bacterium	Bacteria	-0.0734496957626845		1541	k127_4703249_6	k127_4703249NRPSNA
k127_7644024	0.806689429662856	696662654722076	-655796687969811	NRPS	no support	gray	k127_7644024 flag=1 multi=40.2688 len=8148	no support	no support	1;131567;2;1783272;200795;189774	-0.0775624714373042	k127_7644024.region001	2	no support		0.668796609912608	Chloroflexi	NRPS-like	FALSE	k127_7644024.region001	no support	Bacteria	-0.435159492698541		1118	k127_7644024_5	k127_7644024NRPSno support
BGC0001327.1				PKS-NRP_Hybrids			Rakicidin A / rakicidin B biosynthetic gene cluster					BGC0001327.1			Micromonospora purpureochromogenes			t1pks.nrps	FALSE	BGC0001327.1				Bacteria,Actinobacteria,Micromonosporales,Micromonosporaceae,Micromonospora			BGC0001327.1PKS-NRP_Hybrids
k127_1322635	0.970394736201578	280660491816171	-662383143710627	PKSother	Cytophagia	gray	k127_1322635 flag=1 multi=37.4429 len=12896	Cytophagaceae	Dyadobacter	1;131567;2;1783270;68336;976;768503;768507;89373;120831	0.0331118620433011	k127_1322635.region001	6	Cytophagales		0.944198634167967	Bacteroidetes	hglE-KS	FALSE	k127_1322635.region001	no support	Bacteria	0.0710684005719059		4384	k127_1322635_2	k127_1322635PKSotherDyadobacter
k127_21507041	0.060533963660051	267944969598227	-319297777788545	Terpene	Betaproteobacteria	gray	k127_21507041 flag=1 multi=101.4204 len=6735	Burkholderiaceae	no support	1;131567;2;1224;28216;80840;119060	-0.781201950683404	k127_21507041.region001	8	Burkholderiales		0.0107994864745631	Proteobacteria	terpene	FALSE	k127_21507041.region001	no support	Bacteria	-285395667931737		1549	k127_21507041_6	k127_21507041Terpeneno support
k127_17039951	0.872776162051806	516738617952064	-660732365152752	RiPPs	no support	gray	k127_17039951 flag=1 multi=42.0784 len=8891	no support	no support	1;131567;2	0.0576057979028388	k127_17039951.region001	4	no support		0.763166949211966	no support	bacteriocin	FALSE	k127_17039951.region001	no support	Bacteria	0.30609206242972		861	k127_17039951_1	k127_17039951RiPPsno support
k127_8417740	0.948024342430629	346349431171125	-66492836863085	Others	no support	gray	k127_8417740 flag=0 multi=31.1863 len=6794	no support	no support	1;131567;2;1783272;201174	-0.0310321086521888	k127_8417740.region001	3	no support		0.911305089730851	Actinobacteria	other	FALSE	k127_8417740.region001	no support	Bacteria	-0.113024411886794		595	k127_8417740_7	k127_8417740Othersno support
k127_17401924	0.436640135816907	298481921069519	-584369474098896	Others	NA	gray	k127_17401924 flag=0 multi=35.0252 len=5728	NA	NA	1;131567;2;1783272;200795;189774;2026724	0.405527446658607	k127_17401924.region001	1	NA		0.217807579486133	Chloroflexi	nucleoside	FALSE	k127_17401924.region001	Chloroflexi bacterium	Bacteria	127866788039608		805	k127_17401924_3	k127_17401924OthersNA
k127_52054153	0.417945729219099	104620572773413	-55934295896422	NRPS	Betaproteobacteria	gray	k127_52054153 flag=0 multi=41.9461 len=5300	Oxalobacteraceae	Duganella	1;131567;2;1224;28216;80840;75682;75654;2636909;2806572	0.451949971983242	k127_52054153.region001	1	Burkholderiales		0.205539038195777	Proteobacteria	NRPS-like	FALSE	k127_52054153.region001	Duganella sp. 1411	Bacteria	13381148157567		1875	k127_52054153_4	k127_52054153NRPSDuganella
k127_12978151	0.214666623949524	61454225627821	-499188096464604	PKSother	no support	gray	k127_12978151 flag=0 multi=28.3428 len=9509	no support	no support	1;131567;2;1224	-0.292383877640749	k127_12978151.region001	185	no support		0.0775812946642612	Proteobacteria	T3PKS	FALSE	k127_12978151.region001	no support	Bacteria	-187568344117399		888	k127_12978151_6	k127_12978151PKSotherno support
k127_17536780	0.97871385285333	276323563507507	-664247329574115	NRPS	no support	gray	k127_17536780 flag=0 multi=24.3607 len=7951	no support	no support	1;131567;2;57723;305072	-0.00691440811255473	k127_17536780.region001	7	no support		0.975267677315114	Acidobacteria	NRPS-like	FALSE	k127_17536780.region001	no support	Bacteria	-0.0314787508282767		823	k127_17536780_7	k127_17536780NRPSno support
k127_822694	0.579208043260355	630221082442741	-62256095185594	RiPPs	no support	gray	k127_822694 flag=0 multi=101.4436 len=8342	no support	no support	1;131567;2	0.120506021056252	k127_822694.region001	43	no support		0.369822975978443	no support	bacteriocin	FALSE	k127_822694.region001	no support	Bacteria	0.920649857971874		701	k127_822694_7	k127_822694RiPPsno support
k127_12937035	0.586896750789686	43629839599404	-623955543209732	Others	Actinomycetia	gray	k127_12937035 flag=0 multi=28.0358 len=9235	no support	no support	1;131567;2;1783272;201174;1760	-0.240748475731852	k127_12937035.region001	10	no support		0.377697910755568	Actinobacteria	nucleoside	FALSE	k127_12937035.region001	no support	Bacteria	-0.905250907363851		633	k127_12937035_4	k127_12937035Othersno support
k127_40434580	0.626186433148757	238707846585104	-63007773443466	Others	no support	gray	k127_40434580 flag=0 multi=19.4209 len=7603	no support	no support	1;131567;2	0.348661924189747	k127_40434580.region001	166	no support		0.415252740292309	no support	betalactone	FALSE	k127_40434580.region001	no support	Bacteria	0.834606139344347		580	k127_40434580_3	k127_40434580Othersno support
k127_2977716	0.0392533662646068	273621519095039	-246317084606689	Others	Alphaproteobacteria	blue	k127_2977716 flag=0 multi=29.4669 len=5302	Rhizobiaceae	Rhizobium	1;131567;2;1224;28211;356;82115;227290;379	-121556179830815	k127_2977716.region001	139	Hyphomicrobiales		0.00548257110972795	Proteobacteria	hserlactone	FALSE	k127_2977716.region001	no support	Bacteria	-322616879533379		1308	k127_2977716_4	k127_2977716OthersRhizobium
k127_23505972	0.112205125146775	127687256625885	-39664571694274	NRPS	no support	gray	k127_23505972 flag=1 multi=16.0422 len=5004	no support	no support	1;131567;2	0.644674106816926	k127_23505972.region001	6	no support		0.0279115526642734	no support	NRPS-like	FALSE	k127_23505972.region001	no support	Bacteria	243977565703826		694	k127_23505972_3	k127_23505972NRPSno support
k127_34895204	0.626967737193835	570386219600179	-630268182457106	Others	no support	gray	k127_34895204 flag=0 multi=33.6833 len=12825	no support	no support	1;131567;2	-0.167123084695841	k127_34895204.region001	101	no support		0.416506736210928	no support	acyl_amino_acids	FALSE	k127_34895204.region001	no support	Bacteria	-0.832320516794902		898	k127_34895204_9	k127_34895204Othersno support
k127_34898039	0.155333024912255	556676124187642	-458414804460578	NRPS	Actinomycetia	gray	k127_34898039 flag=0 multi=30.6661 len=11291	no support	no support	1;131567;2;1783272;201174;1760	-0.297741947367811	k127_34898039.region001	60	no support		0.0488606228597233	Actinobacteria	NRPS	FALSE	k127_34898039.region001	no support	Bacteria	-211796449331609		1645	k127_34898039_2	k127_34898039NRPSno support
k127_48469012	0.842182482463278	14289262103792	-646798902157534	RiPPs	NA	gray	k127_48469012 flag=0 multi=19.2943 len=6257	NA	NA	1;131567;2;1224;81684;1977087	0.102728103457552	k127_48469012.region001	1	NA		0.71961132304374	Proteobacteria	lassopeptide	FALSE	k127_48469012.region001	Proteobacteria bacterium	Bacteria	0.365596678237394		402	k127_48469012_6	k127_48469012RiPPsNA
k127_4239862	0.413598150831846	669784144154526	-578562616184552	RiPPs	Betaproteobacteria	gray	k127_4239862 flag=1 multi=68.1984 len=6180	no support	no support	1;131567;2;1224;28216	-0.173451603437063	k127_4239862.region001	10	no support		0.202055608677068	Proteobacteria	bacteriocin	FALSE	k127_4239862.region001	no support	Bacteria	-132578452620036		736	k127_4239862_4	k127_4239862RiPPsno support
k127_1161898	0.912359967720231	358918919584189	-663405505823335	Others	Alphaproteobacteria	gray	k127_1161898 flag=1 multi=34.3876 len=11859	Rhodospirillaceae	Indioceanicola	1;131567;2;1224;28211;204441;41295;2478349;2220096*	0.0610091404998194	k127_1161898.region001	1	Rhodospirillales		0.839814225989456	Proteobacteria	bacteriocin.arylpolyene	FALSE	k127_1161898.region001	Indioceanicola profundi*	Bacteria	0.205178208798234		878	k127_1161898_10	k127_1161898OthersIndioceanicola
k127_17707872	0.322423795214075	464111698134231	-549399316917074	RiPPs	Spartobacteria	gray	k127_17707872 flag=0 multi=24.3956 len=28303	NA	NA	1;131567;2;1783257;74201;134549;1836787;1918599;2201154*	0.283188007759238	k127_17707872.region001	4	Chthoniobacterales		0.140398154958241	Verrucomicrobia	bacteriocin	FALSE	k127_17707872.region001	Chthoniobacterales bacterium*	Bacteria	154476099198207		1902	k127_17707872_6	k127_17707872RiPPsNA
k127_1928985	0.64131907935636	287758007501304	-634349685041593	RiPPs	no support	gray	k127_1928985 flag=0 multi=55.6670 len=6497	no support	no support	1;131567;2;1224	0.249748803637634	k127_1928985.region001	9	no support		0.444808622857156	Proteobacteria	bacteriocin	FALSE	k127_1928985.region001	no support	Bacteria	0.781857805639527		1021	k127_1928985_4	k127_1928985RiPPsno support
k127_26448232	0.940316948364479	165706859595947	-656585538316926	Others	no support	gray	k127_26448232 flag=1 multi=19.0066 len=6447	no support	no support	1;131567;2;1224	-0.0404562852004562	k127_26448232.region001	12	no support		0.893766328188323	Proteobacteria	hserlactone	FALSE	k127_26448232.region001	no support	Bacteria	-0.135862352178412		444	k127_26448232_8	k127_26448232Othersno support
k127_8912714	0.00637436140540443	716040147031069	-0.00243000454871645	NRPS	Actinomycetia	blue	k127_8912714 flag=0 multi=110.6289 len=21016	no support	no support	1;131567;2;1783272;201174;1760	-0.656939649512833	k127_8912714.region001	33	no support		3.96527e+10	Actinobacteria	NRPS-like	FALSE	k127_8912714.region001	no support	Bacteria	-437045810486269		1158	k127_8912714_22	k127_8912714NRPSno support
k127_16144627	0.330279252867032	429795674547761	-55290152910332	Terpene	Betaproteobacteria	gray	k127_16144627 flag=1 multi=24.5245 len=5275	NA	NA	1;131567;2;1224;28216;33809;1891241	-0.309712728093077	k127_16144627.region001	3	NA		0.146532344581852	Proteobacteria	terpene	FALSE	k127_16144627.region001	Betaproteobacteria bacterium	Bacteria	-151977101512536		538	k127_16144627_5	k127_16144627TerpeneNA
k127_1010057	0.307065454261124	166967197336393	-537573372236072	NRPS	Alphaproteobacteria	gray	k127_1010057 flag=1 multi=22.5674 len=6512	Bradyrhizobiaceae	NA	1;131567;2;1224;28211;356;41294;81426;2072420	0.48477989008407	k127_1010057.region001	1	Hyphomicrobiales		0.128458819482031	Proteobacteria	NRPS-like	FALSE	k127_1010057.region001	Bradyrhizobiaceae bacterium	Bacteria	160082031927336		880	k127_1010057_3	k127_1010057NRPSNA
k127_13005015	0.97161120767161	409379319609948	-665407339171755	Terpene	no support	gray	k127_13005015 flag=0 multi=22.1213 len=7513	no support	no support	1;131567;2	-0.0170805467532482	k127_13005015.region001	52	no support		0.953088483301176	no support	terpene	FALSE	k127_13005015.region001	no support	Bacteria	-0.0596827592690622		757	k127_13005015_5	k127_13005015Terpeneno support
k127_14726809	0.479535705603006	165752529078197	-568810114743403	Others	Betaproteobacteria	gray	k127_14726809 flag=1 multi=21.4185 len=6761	Oxalobacteraceae	Duganella	1;131567;2;1224;28216;80840;75682;75654	-0.462979800036351	k127_14726809.region001	2	Burkholderiales		0.258991922603303	Proteobacteria	acyl_amino_acids	FALSE	k127_14726809.region001	no support	Bacteria	-117843388737789		820	k127_14726809_2	k127_14726809OthersDuganella
k127_15114318	0.0349488886370126	547269178325308	-242209348513003	Terpene	no support	blue	k127_15114318 flag=0 multi=19.1932 len=5458	no support	no support	1;131567	-0.64423400225058	k127_15114318.region001	100	no support		0.00479931921423765	no support	terpene	FALSE	k127_15114318.region001	no support	no support	-323058981145991		717	k127_15114318_2	k127_15114318Terpeneno support
k127_3708818	0.69147236426575	53655954042058	-641276250051747	RiPPs	Betaproteobacteria	gray	k127_3708818 flag=0 multi=44.0725 len=5564	no support	no support	1;131567;2;1224;28216	-0.10959633037403	k127_3708818.region001	12	no support		0.500266956290033	Proteobacteria	bacteriocin	FALSE	k127_3708818.region001	no support	Bacteria	-0.688417333931765		404	k127_3708818_5	k127_3708818RiPPsno support
k127_10576086	0.739789654023704	218629464105211	-648801694147144	NRPS	no support	gray	k127_10576086 flag=0 multi=16.1607 len=8032	no support	no support	1;131567;2	0.22896529326856	k127_10576086.region001	334	no support		0.575404322558125	no support	NRPS-like	FALSE	k127_10576086.region001	no support	Bacteria	0.570845049289258		866	k127_10576086_5	k127_10576086NRPSno support
k127_36901444	0.118250296075285	273320405833269	-416465215143427	Others	no support	gray	k127_36901444 flag=1 multi=91.6562 len=5141	no support	no support	1;131567;2;1783272;201174	0.630993509707146	k127_36901444.region001	4	no support		0.0307224762349572	Actinobacteria	other	FALSE	k127_36901444.region001	no support	Bacteria	235138347079541		478	k127_36901444_3	k127_36901444Othersno support
k127_41135299	0.531882396942431	309060344795495	-609053204835759	RiPPs	Alphaproteobacteria	gray	k127_41135299 flag=0 multi=79.7407 len=5935	NA	NA	1;131567;2;1224;28211;33807;1913988	-0.250442926946667	k127_41135299.region001	1	NA		0.303925617516315	Proteobacteria	bacteriocin	FALSE	k127_41135299.region001	Alphaproteobacteria bacterium	Bacteria	-105935183259228		803	k127_41135299_1	k127_41135299RiPPsNA
k127_26889505	0.293519268881604	140133447344406	-518806734219829	Terpene	no support	gray	k127_26889505 flag=0 multi=17.5300 len=5093	no support	no support	1;131567;2	-0.548861148645734	k127_26889505.region001	5	no support		0.119199139710135	no support	terpene	FALSE	k127_26889505.region001	no support	Bacteria	-166855022987027		708	k127_26889505_2	k127_26889505Terpeneno support
k127_14829778	0.0598596304359714	368912202226045	-316992218932187	Others	Alphaproteobacteria	gray	k127_14829778 flag=1 multi=29.6291 len=6757	Caulobacteraceae	Caulobacter	1;131567;2;1224;28211;204458;76892;75	-0.759108906248198	k127_14829778.region001	17	Caulobacterales		0.0105386673302766	Proteobacteria	hserlactone	FALSE	k127_14829778.region001	no support	Bacteria	-286543586984151		717	k127_14829778_3	k127_14829778OthersCaulobacter
k127_14313142	0.330364956338567	457136477236799	-553138475583635	PKSother	no support	gray	k127_14313142 flag=0 multi=38.3750 len=21800	no support	no support	1;131567;2;57723	-0.370975464463529	k127_14313142.region001	2	no support		0.146958120249198	Acidobacteria	T3PKS	FALSE	k127_14313142.region001	no support	Bacteria	-151806902506478		1103	k127_14313142_19	k127_14313142PKSotherno support
k127_42390035	0.598860953823721	29578844423932	-625718419751386	Terpene	Betaproteobacteria	gray	k127_42390035 flag=1 multi=20.4801 len=5851	Comamonadaceae	no support	1;131567;2;1224;28216;80840;80864	0.304768208510016	k127_42390035.region001	64	Burkholderiales		0.387994420787199	Proteobacteria	terpene	FALSE	k127_42390035.region001	no support	Bacteria	0.88543782176574		784	k127_42390035_4	k127_42390035Terpeneno support
k127_2446008	0.659223019883659	267027082901699	-637567572770111	Others	Gemmatimonadetes	gray	k127_2446008 flag=0 multi=28.9920 len=8801	Gemmatimonadaceae	NA	1;131567;2;1783270;142182;219685;219686;219687;1387399;2026741	-0.225161301919868	k127_2446008.region001	3	Gemmatimonadales		0.469270754265568	Gemmatimonadetes	phosphonate	FALSE	k127_2446008.region001	Gemmatimonadaceae bacterium	Bacteria	-0.73982714752127		672	k127_2446008_7	k127_2446008OthersNA
k127_10603662	0.576489307355441	447009402913269	-621755824331462	NRPS	NA	gray	k127_10603662 flag=0 multi=86.1068 len=10470	NA	NA	1;131567;2;2323;1783234;1752708;2760815;2053607	0.19684142395117	k127_10603662.region001	4	NA		0.36538054691542	Candidatus Rokubacteria	NRPS-like	FALSE	k127_10603662.region001	Candidatus Rokubacteria bacterium	Bacteria	0.929434652174794		1108	k127_10603662_2	k127_10603662NRPSNA
k127_18881546	0.821271987833857	270322544054622	-654793834363034	RiPPs	NA	gray	k127_18881546 flag=1 multi=18.5245 len=8177	NA	NA	1;131567;2;57723;305072;1797181	0.117752608197561	k127_18881546.region001	1	NA		0.691154147401769	Acidobacteria	bacteriocin	FALSE	k127_18881546.region001	Acidobacteria bacterium RIFCSPLOWO2_02_FULL_64_15	Bacteria	0.404385777690297		721	k127_18881546_3	k127_18881546RiPPsNA
k127_16734611	0.00147635108802391	557648644468045	23443634878413	Others	Alphaproteobacteria	blue	k127_16734611 flag=1 multi=80.1953 len=9626	no support	no support	1;131567;2;1224;28211	-0.888116844682572	k127_16734611.region001	7	no support		3.63889e+09	Proteobacteria	hserlactone	FALSE	k127_16734611.region001	no support	Bacteria	-549415958615854		639	k127_16734611_2	k127_16734611Othersno support
k127_19029931	0.568871661561688	236467779563537	-617796451222617	RiPPs	Nitrospira	gray	k127_19029931 flag=1 multi=18.3074 len=5660	Nitrospiraceae	Nitrospira	1;131567;2;40117;203693;189778;189779;1234;2652172;70125	-0.183355488287361	k127_19029931.region001	1	Nitrospirales		0.350574740702132	Nitrospirae	bacteriocin	FALSE	k127_19029931.region001	Nitrospira sp.	Bacteria	-0.960864406324785		801	k127_19029931_1	k127_19029931RiPPsNitrospira
k127_16145551	0.561992867667942	555932581589391	-616690179089169	PKSother	no support	gray	k127_16145551 flag=0 multi=42.1348 len=11647	no support	no support	1;131567;2;57723	-0.149819934963966	k127_16145551.region001	4	no support		0.339042645517984	Acidobacteria	T3PKS	FALSE	k127_16145551.region001	no support	Bacteria	-0.983078895154414		1005	k127_16145551_5	k127_16145551PKSotherno support
k127_19715135	0.463621057219264	321008830650377	-592422839176746	RiPPs	no support	gray	k127_19715135 flag=1 multi=16.0000 len=7331	no support	no support	1;131567;2	0.254897159879989	k127_19715135.region001	2	no support		0.24214949584809	no support	lassopeptide	FALSE	k127_19715135.region001	no support	Bacteria	12108373714846		817	k127_19715135_7	k127_19715135RiPPsno support
k127_3146261	0.151186295089012	678361419105434	-454307063875445	NRPS	no support	gray	k127_3146261 flag=0 multi=28.6508 len=9851	no support	no support	1;131567;2;1224	-0.274065966384686	k127_3146261.region001	14	no support		0.0466690089300589	Proteobacteria	NRPS-like	FALSE	k127_3146261.region001	no support	Bacteria	-214143688168747		609	k127_3146261_7	k127_3146261NRPSno support
k127_52307953	0.470746335832195	444913656602312	-59456980139259	NRPS	Alphaproteobacteria	gray	k127_52307953 flag=0 multi=20.8543 len=15821	Rhizobiaceae	no support	1;131567;2;1224;28211;356;82115;227290	-0.291587870899497	k127_52307953.region001	7	Hyphomicrobiales		0.249186147253897	Proteobacteria	NRPS	FALSE	k127_52307953.region001	no support	Bacteria	-119221104483536		1054	k127_52307953_16	k127_52307953NRPSno support
k127_16780748	0.00136060713703945	79640809707644	252317007393083	Terpene	no support	blue	k127_16780748 flag=1 multi=19.8551 len=11153	no support	no support	1;131567;2	-0.610333665890802	k127_16780748.region001	492	no support		3.03422e+09	no support	terpene	FALSE	k127_16780748.region001	no support	Bacteria	-558235656976823		1205	k127_16780748_6	k127_16780748Terpeneno support
k127_11876266	0.699501869241057	456927630182876	-642905651638832	RiPPs	Betaproteobacteria	gray	k127_11876266 flag=0 multi=26.8856 len=6353	no support	no support	1;131567;2;1224;28216;80840	0.141555608426299	k127_11876266.region001	3	Burkholderiales		0.51498985288754	Proteobacteria	bacteriocin	FALSE	k127_11876266.region001	no support	Bacteria	0.664646947269119		1423	k127_11876266_7	k127_11876266RiPPsno support
k127_6943547	0.772849120623597	468902774208555	-652261818342657	RiPPs	no support	gray	k127_6943547 flag=0 multi=42.2015 len=13499	no support	no support	1;131567;2	0.126474535844284	k127_6943547.region001	335	no support		0.617735036554777	no support	bacteriocin	FALSE	k127_6943547.region001	no support	Bacteria	0.508142844654206		658	k127_6943547_8	k127_6943547RiPPsno support
k127_1717585	0.462526714735717	102270709891727	-551986008509839	PKSother	Flavobacteriia	gray	k127_1717585 flag=1 multi=15.2135 len=10462	Flavobacteriaceae	Flavobacterium	1;131567;2;1783270;68336;976;117743;200644;49546;237;2175091	-0.808444750434354	k127_1717585.region001	1	Flavobacteriales		0.241035048524247	Bacteroidetes	T3PKS	FALSE	k127_1717585.region001	Flavobacterium album	Bacteria	-12429077765993		863	k127_1717585_8	k127_1717585PKSotherFlavobacterium
k127_17166139	0.782856834193842	512455352427789	-653460225797123	Others	Betaproteobacteria	gray	k127_17166139 flag=1 multi=28.9789 len=6183	no support	no support	1;131567;2;1224;28216;80840	-0.10167929323123	k127_17166139.region001	23	Burkholderiales		0.634003774171069	Proteobacteria	hserlactone	FALSE	k127_17166139.region001	no support	Bacteria	-0.484601121698391		529	k127_17166139_9	k127_17166139Othersno support
k127_17008039	0.00371869305209835	566787097761544	0.77794617699737	Terpene	no support	green	k127_17008039 flag=0 multi=21.3568 len=5009	no support	no support	1;131567;2;1783270;65842	226881047501709	k127_17008039.region001	12	no support		1.78951e+10	Fibrobacteres	terpene	FALSE	k127_17008039.region001	no support	Bacteria	473859597682939		433	k127_17008039_5	k127_17008039Terpeneno support
k127_29233719	0.64131907935636	211648307790354	-634562500217928	Others	Acidobacteriia	gray	k127_29233719 flag=0 multi=16.4832 len=7807	Acidobacteriaceae	Acidipila	1;131567;2;57723;204432;204433;204434;1000999;2638815;1872113	-0.239277713574737	k127_29233719.region001	1	Acidobacteriales		0.44636410100742	Acidobacteria	phosphonate	FALSE	k127_29233719.region001	Acidipila sp.	Bacteria	-0.779143538130973		543	k127_29233719_6	k127_29233719OthersAcidipila
k127_597190	0.250010053784374	29492111533978	-517755710862897	NRPS	no support	gray	k127_597190 flag=0 multi=55.7942 len=5283	no support	no support	1;131567;2	-0.430283758392614	k127_597190.region001	250	no support		0.0962480019263789	no support	NRPS-like	FALSE	k127_597190.region001	no support	Bacteria	-17584445414767		775	k127_597190_1	k127_597190NRPSno support
k127_2517523	0.916769434878018	376623415174183	-663651594593109	Others	Alphaproteobacteria	gray	k127_2517523 flag=0 multi=30.9708 len=16174	no support	no support	1;131567;2;1224;28211	-0.0819254663655566	k127_2517523.region001	4	no support		0.848980145679291	Proteobacteria	indole	FALSE	k127_2517523.region001	no support	Bacteria	-0.193277319221183		487	k127_2517523_5	k127_2517523Othersno support
k127_2425309				RiPPs	no support		k127_2425309 flag=1 multi=14.7298 len=5230	no support	no support	1;131567		k127_2425309.region001	125	no support			no support	microviridin	FALSE	k127_2425309.region001	no support	no support			795	k127_2425309_1	k127_2425309RiPPsno support
k127_27285324	0.912359967720231	295132112897216	-663381826012174	RiPPs	Betaproteobacteria	gray	k127_27285324 flag=0 multi=26.6867 len=5157	no support	no support	1;131567;2;1224;28216	0.0771553042112277	k127_27285324.region001	5	no support		0.838961177465011	Proteobacteria	bacteriocin	FALSE	k127_27285324.region001	no support	Bacteria	0.206287327522935		430	k127_27285324_9	k127_27285324RiPPsno support
k127_34041556	0.885060767343787	1773352451759	-65956858637006	RiPPs	no support	gray	k127_34041556 flag=0 multi=18.1335 len=5792	no support	no support	1;131567;2;57723	-0.0630544050537235	k127_34041556.region001	7	no support		0.792607236482757	Acidobacteria	bacteriocin	FALSE	k127_34041556.region001	no support	Bacteria	-0.267251025655266		527	k127_34041556_9	k127_34041556RiPPsno support
k127_14138196	0.132880247628089	509665158472099	-434055987734992	NRPS	Deltaproteobacteria	gray	k127_14138196 flag=0 multi=37.9757 len=7769	Polyangiaceae	NA	1;131567;2;1224;68525;28221;29;80812;49;80814;2268199	-0.335920200702425	k127_14138196.region001	1	Myxococcales		0.0372763052218392	Proteobacteria	NRPS	FALSE	k127_14138196.region001	Polyangiaceae bacterium	Bacteria	-22551052545522		699	k127_14138196_1	k127_14138196NRPSNA
k127_17522515	0.764223990190255	203068749366888	-645713601924021	RiPPs	no support	gray	k127_17522515 flag=0 multi=40.6751 len=8886	no support	no support	1;131567;2;1783272	-0.196454348751384	k127_17522515.region001	25	no support		0.60635612367208	no support	lanthipeptide	FALSE	k127_17522515.region001	no support	Bacteria	-0.525990679578635		709	k127_17522515_1	k127_17522515RiPPsno support
k127_26448771	0.00313901082514838	366434885044343	108750865250057	PKSother	no support	blue	k127_26448771 flag=0 multi=11.6183 len=6711	no support	no support	1;131567;2	-119781733557722	k127_26448771.region001	216	no support		1.30586e+10	no support	T3PKS	FALSE	k127_26448771.region001	no support	Bacteria	-488584882308812		576	k127_26448771_4	k127_26448771PKSotherno support
k127_16752101	0.300263249224864	793451828972043	-539217007684629	Others	no support	gray	k127_16752101 flag=1 multi=21.0000 len=7689	no support	no support	1;131567;2	-0.182877903898323	k127_16752101.region001	704	no support		0.124134130979447	no support	arylpolyene	FALSE	k127_16752101.region001	no support	Bacteria	-161575625622426		1304	k127_16752101_4	k127_16752101Othersno support
k127_55909323	0.719276100952993	149603136880372	-608012564484294	RiPPs	Cytophagia	gray	k127_55909323 flag=1 multi=15.0286 len=5059	Cytophagaceae	Dyadobacter	1;131567;2;1783270;68336;976;768503;768507;89373;120831	0.460575250577049	k127_55909323.region001	2	Cytophagales		0.543663761506792	Bacteroidetes	linaridin	FALSE	k127_55909323.region001	no support	Bacteria	0.624813545347824		2255	k127_55909323_1	k127_55909323RiPPsDyadobacter
k127_27623976	0.806689429662856	647856628521523	-655834638167293	Terpene	no support	gray	k127_27623976 flag=1 multi=40.2234 len=7163	no support	no support	1;131567;2;1783272;201174	-0.0648452824581844	k127_27623976.region001	36	no support		0.669400735647463	Actinobacteria	terpene	FALSE	k127_27623976.region001	no support	Bacteria	-0.434311116127052		542	k127_27623976_3	k127_27623976Terpeneno support
k127_53838971	0.0548014161545988	489963898718297	-29913579079981	Others	no support	gray	k127_53838971 flag=0 multi=49.6882 len=5239	no support	no support	1;131567;2	-0.445934353281654	k127_53838971.region001	2570	no support		0.00872461698053509	no support	acyl_amino_acids	FALSE	k127_53838971.region001	no support	Bacteria	-295382734878664		648	k127_53838971_6	k127_53838971Othersno support
k127_12129245	0.0959575514820319	126416041678686	-372818538545739	Others	no support	gray	k127_12129245 flag=1 multi=12.5553 len=5778	no support	no support	1;131567;2	-0.643006965325664	k127_12129245.region001	150	no support		0.0203224487382445	no support	acyl_amino_acids	FALSE	k127_12129245.region001	no support	Bacteria	-258174523367243		402	k127_12129245_2	k127_12129245Othersno support
k127_17345878	0.64305524558124	371860518722289	-634829456243524	RiPPs	Actinomycetia	gray	k127_17345878 flag=0 multi=39.4514 len=5532	NA	NA	1;131567;2;1783272;201174;1760;52018;1883427	-0.249395113999364	k127_17345878.region001	3	NA		0.448327248679878	Actinobacteria	LAP	FALSE	k127_17345878.region001	Actinobacteria bacterium	Bacteria	-0.775726247457943		385	k127_17345878_3	k127_17345878RiPPsNA
k127_14969942	0.912359967720231	279944254802551	-663201204003064	RiPPs	no support	gray	k127_14969942 flag=0 multi=66.1588 len=8721	no support	no support	1;131567;2	-0.0690785802785079	k127_14969942.region001	7	no support		0.832605280524909	no support	LAP	FALSE	k127_14969942.region001	no support	Bacteria	-0.214559688999159		667	k127_14969942_6	k127_14969942RiPPsno support
k127_52247665	0.945994234585772	516728723151058	-664846513458527	NRPS	no support	gray	k127_52247665 flag=0 multi=43.3904 len=10189	no support	no support	1;131567;2	0.0242229298119791	k127_52247665.region001	36	no support		0.906022647208908	no support	NRPS-like	FALSE	k127_52247665.region001	no support	Bacteria	0.119789023482471		864	k127_52247665_6	k127_52247665NRPSno support
k127_45334391	0.0907796392206162	541106188687648	-370248674740238	Terpene	no support	gray	k127_45334391 flag=1 multi=21.6339 len=10948	no support	no support	1;131567;2;1224	-0.335692019854719	k127_45334391.region001	268	no support		0.0186082069153721	Proteobacteria	terpene	FALSE	k127_45334391.region001	no support	Bacteria	-259563250426302		889	k127_45334391_3	k127_45334391Terpeneno support
k127_6323811	0.648743602300608	327693153673862	-635768234015438	Others	Alphaproteobacteria	gray	k127_6323811 flag=0 multi=25.8260 len=8102	NA	NA	1;131567;2;1224;28211;33807;1913988	0.221956213864997	k127_6323811.region001	1	NA		0.455338819455122	Proteobacteria	acyl_amino_acids	FALSE	k127_6323811.region001	Alphaproteobacteria bacterium	Bacteria	0.763595844827864		1314	k127_6323811_3	k127_6323811OthersNA
k127_23528988	0.630011208305393	555306215456562	-630795376533331	Others	no support	gray	k127_23528988 flag=1 multi=36.0114 len=6194	no support	no support	1;131567;2	0.140405845923826	k127_23528988.region001	56	no support		0.420007472203595	no support	acyl_amino_acids	FALSE	k127_23528988.region001	no support	Bacteria	0.825963094645052		546	k127_23528988_4	k127_23528988Othersno support
k127_14178407	0.0437326632535615	6201834856459	-270631058145847	RiPPs	Alphaproteobacteria	blue	k127_14178407 flag=1 multi=27.0000 len=14759	Rhizobiaceae	no support	1;131567;2;1224;28211;356;82115;227290	-0.41204740774379	k127_14178407.region001	39	Hyphomicrobiales		0.0064629190956779	Proteobacteria	TfuA-related	FALSE	k127_14178407.region001	no support	Bacteria	-309325656669696		1085	k127_14178407_18	k127_14178407RiPPsno support
k127_17358346	0.558476184921211	179514786413559	-613934877841024	NRPS	no support	gray	k127_17358346 flag=0 multi=91.6197 len=5265	no support	no support	1;131567;2	-0.350989251366845	k127_17358346.region001	12	no support		0.332332659336918	no support	NRPS	FALSE	k127_17358346.region001	no support	Bacteria	-0.998564357416675		699	k127_17358346_3	k127_17358346NRPSno support
k127_767378	0.568871661561688	35150614999673	-619067139234656	NRPS	NA	gray	k127_767378 flag=1 multi=84.2581 len=9406	NA	NA	1;131567;2;1224;81684;1977087	-0.217378318669023	k127_767378.region001	1	NA		0.351067511715419	Proteobacteria	NRPS-like	FALSE	k127_767378.region001	Proteobacteria bacterium	Bacteria	-0.958243369400236		994	k127_767378_1	k127_767378NRPSNA
k127_6886523	0.535485540001952	550696808535622	-610421024465603	Terpene	no support	gray	k127_6886523 flag=1 multi=25.6219 len=13209	no support	no support	1;131567;2;1783270;68336;976	0.442121252168039	k127_6886523.region001	3	no support		0.309852548381411	Bacteroidetes	terpene	FALSE	k127_6886523.region001	no support	Bacteria	104605280074269		902	k127_6886523_3	k127_6886523Terpeneno support
k127_29713527	0.460482537944753	642001541411842	-590888155406503	RiPPs	no support	gray	k127_29713527 flag=1 multi=46.4228 len=7792	no support	no support	1;131567;2;1224	0.303839092425165	k127_29713527.region001	29	no support		0.237267410983271	Proteobacteria	bacteriocin	FALSE	k127_29713527.region001	no support	Bacteria	122400517695825		1075	k127_29713527_2	k127_29713527RiPPsno support
k127_17965043	0.64131907935636	307491571686236	-634122191206318	Terpene	no support	gray	k127_17965043 flag=0 multi=32.0069 len=6341	no support	no support	1;131567;2	-0.248839842903052	k127_17965043.region001	6	no support		0.443155104043761	no support	terpene	FALSE	k127_17965043.region001	no support	Bacteria	-0.784749619017387		580	k127_17965043_7	k127_17965043Terpeneno support
k127_799241	0.759242278223224	511471014452049	-650707856871197	NRPS	no support	gray	k127_799241 flag=1 multi=17.9379 len=7967	no support	no support	1;131567;2;1224	-0.0975484671941902	k127_799241.region001	32	no support		0.597947850572515	Proteobacteria	NRPS-like	FALSE	k127_799241.region001	no support	Bacteria	-0.537178581079774		906	k127_799241_6	k127_799241NRPSno support
k127_37478200	0.926356177851808	574483963623831	-664130431373767	RiPPs	Betaproteobacteria	gray	k127_37478200 flag=0 multi=30.6495 len=7228	no support	no support	1;131567;2;1224;28216;80840	0.0269700955372786	k127_37478200.region001	4	Burkholderiales		0.868730734863374	Proteobacteria	LAP	FALSE	k127_37478200.region001	no support	Bacteria	0.167728931304824		381	k127_37478200_4	k127_37478200RiPPsno support
k127_23076680	1.29916e+10	481741343184233	702325259810422	Others	no support	blue	k127_23076680 flag=0 multi=27.0649 len=100987	no support	no support	1;131567;2	-126216039050873	k127_23076680.region001	9	no support		3.04967e+07	no support	betalactone	FALSE	k127_23076680.region001	no support	Bacteria	-801072361164024		982	k127_23076680_43	k127_23076680Othersno support
k127_34172994	0.814704868336107	154067596809241	-647720017586712	NRPS	Actinomycetia	gray	k127_34172994 flag=1 multi=31.7961 len=8525	no support	no support	1;131567;2;1783272;201174;1760	0.109068334338141	k127_34172994.region001	33	no support		0.680833176355995	Actinobacteria	NRPS	FALSE	k127_34172994.region001	no support	Bacteria	0.419719423525656		918	k127_34172994_5	k127_34172994NRPSno support
k127_1437933	0.00948024861976244	232479596712589	-0.540008328902842	NRPS	Blastocatellia	green	k127_1437933 flag=0 multi=16.8420 len=13717	NA	NA	1;131567;2;57723;1562566;2052145;2052146	1044411707431	k127_1437933.region001	4	NA		7.12131e+10	Acidobacteria	NRPS-like	FALSE	k127_1437933.region001	Blastocatellia bacterium	Bacteria	41535110808281		1369	k127_1437933_9	k127_1437933NRPSNA
k127_8355229	0.346707752609118	457260746724516	-559273196929777	Terpene	no support	gray	k127_8355229 flag=0 multi=25.1216 len=5529	no support	no support	1;131567;2;2323;1783234;1752708;2760815*	0.377533396536917	k127_8355229.region001	5	no support		0.158483378171697	Candidatus Rokubacteria	terpene	FALSE	k127_8355229.region001	no support	Bacteria	147348174914034		581	k127_8355229_5	k127_8355229Terpeneno support
k127_19896317	0.746648327698944	518008337805867	-649365817680718	Others	Actinomycetia	gray	k127_19896317 flag=1 multi=30.3829 len=5523	no support	no support	1;131567;2;1783272;201174;1760	0.105572467993894	k127_19896317.region001	3	no support		0.581894940835797	Actinobacteria	phenazine	FALSE	k127_19896317.region001	no support	Bacteria	0.561084624474618		570	k127_19896317_1	k127_19896317Othersno support
k127_31255729	0.978204394851698	515523180333018	-665492890884703	Others	no support	gray	k127_31255729 flag=0 multi=32.0979 len=12177	no support	no support	1;131567;2;1224	0.0100770559021493	k127_31255729.region001	58	no support		0.965574995387651	Proteobacteria	betalactone	FALSE	k127_31255729.region001	no support	Bacteria	0.0437842158280678		1164	k127_31255729_11	k127_31255729Othersno support
k127_5024860	0.0174087257520208	160921806477616	-11070278912855	Others	Betaproteobacteria	blue	k127_5024860 flag=0 multi=19.9357 len=9090	no support	no support	1;131567;2;1224;28216;80840	-207884321121228	k127_5024860.region001	9	Burkholderiales		0.00191190530497229	Proteobacteria	siderophore	FALSE	k127_5024860.region001	no support	Bacteria	-402160924986281		1279	k127_5024860_4	k127_5024860Othersno support
k127_6765745	0.116576202571662	159805921701022	-387080658854457	Terpene	Flavobacteriia	gray	k127_6765745 flag=1 multi=15.2913 len=6976	Flavobacteriaceae	Flavobacterium	1;131567;2;1783270;68336;976;117743;200644;49546;237	-111751834736753	k127_6765745.region001	5	Flavobacteriales		0.0292808771717555	Bacteroidetes	terpene	FALSE	k127_6765745.region001	no support	Bacteria	-245060500996303		749	k127_6765745_1	k127_6765745TerpeneFlavobacterium
k127_21816570	0.856684759686212	220583216540108	-658424780265221	RiPPs	no support	gray	k127_21816570 flag=0 multi=30.5918 len=8747	no support	no support	1;131567;2;57723	-0.0929926665448215	k127_21816570.region001	16	no support		0.74205792564369	Acidobacteria	bacteriocin	FALSE	k127_21816570.region001	no support	Bacteria	-0.334696651495596		558	k127_21816570_11	k127_21816570RiPPsno support
k127_2451337	0.0962441010664009	382249195637145	-380009155780678	RiPPs	Actinomycetia	gray	k127_2451337 flag=0 multi=28.1859 len=23941	Micrococcaceae	Arthrobacter	1;131567;2;1783272;201174;1760;85006;1268;1663;235627	-0.812297388079234	k127_2451337.region001	2	Micrococcales		0.0206721484684875	Actinobacteria	bacteriocin	FALSE	k127_2451337.region001	no support	Bacteria	-254495909537007		1434	k127_2451337_3	k127_2451337RiPPsArthrobacter
k127_19665617	0.926356177851808	544016868002848	-664115464393688	NRPS	no support	gray	k127_19665617 flag=0 multi=27.2239 len=23193	no support	no support	1;131567;2;57723;305072	0.0261892429937538	k127_19665617.region001	1	no support		0.868066715118661	Acidobacteria	NRPS-like	FALSE	k127_19665617.region001	no support	Bacteria	0.168585901588648		1306	k127_19665617_6	k127_19665617NRPSno support
k127_17194801	0.346707752609118	736134026893411	-559245464182661	RiPPs	Alphaproteobacteria	gray	k127_17194801 flag=0 multi=50.6914 len=9451	no support	no support	1;131567;2;1224;28211	-0.16888257762002	k127_17194801.region001	2	no support		0.158429024424649	Proteobacteria	bacteriocin	FALSE	k127_17194801.region001	no support	Bacteria	-14736856432046		1769	k127_17194801_7	k127_17194801RiPPsno support
k127_33439063	0.64131907935636	313586712365287	-633449358607364	NRPS	Actinomycetia	gray	k127_33439063 flag=0 multi=22.0367 len=7455	Pseudonocardiaceae	Pseudonocardia	1;131567;2;1783272;201174;1760;85010;2070;1847;1128676	0.28044434361685	k127_33439063.region001	1	Pseudonocardiales		0.438319669419054	Actinobacteria	NRPS-like	FALSE	k127_33439063.region001	Pseudonocardia hierapolitana	Bacteria	0.793244985254651		1375	k127_33439063_3	k127_33439063NRPSPseudonocardia
k127_14244260	0.0242289223878238	507690294291084	-197538097498467	RiPPs	Alphaproteobacteria	blue	k127_14244260 flag=0 multi=30.1112 len=12869	Rhizobiaceae	Rhizobium	1;131567;2;1224;28211;356;82115;227290;379	-117438583787682	k127_14244260.region001	215	Hyphomicrobiales		0.00301439644731142	Proteobacteria	TfuA-related	FALSE	k127_14244260.region001	no support	Bacteria	-344385366547638		1194	k127_14244260_11	k127_14244260RiPPsRhizobium
k127_18812341	0.388939941913192	225375681442993	-554616921808654	Others	Betaproteobacteria	gray	k127_18812341 flag=1 multi=31.2437 len=6233	Comamonadaceae	Variovorax	1;131567;2;1224;28216;80840;80864;34072;663243;434009	0.548764705352612	k127_18812341.region001	1	Burkholderiales		0.183970418534057	Proteobacteria	hserlactone	FALSE	k127_18812341.region001	Variovorax sp. PBL-H6	Bacteria	139446098682476		697	k127_18812341_1	k127_18812341OthersVariovorax
k127_1887984	0.912359967720231	253753936870298	-66343181659302	RiPPs	NA	gray	k127_1887984 flag=0 multi=35.3046 len=7239	NA	NA	1;131567;2;57723;305072;1978231	-0.0761928185154612	k127_1887984.region001	2	NA		0.840767709375989	Acidobacteria	bacteriocin	FALSE	k127_1887984.region001	Acidobacteria bacterium	Bacteria	-0.203938821409798		699	k127_1887984_6	k127_1887984RiPPsNA
k127_25517311	0.512002351388857	366105263442269	-603747758214856	RiPPs	Actinomycetia	gray	k127_25517311 flag=1 multi=18.5590 len=6674	Microbacteriaceae	Clavibacter	1;131567;2;1783272;201174;1760;85006;85023;1573	0.427044503744662	k127_25517311.region001	6	Micrococcales		0.28226781516362	Actinobacteria	bacteriocin	FALSE	k127_25517311.region001	no support	Bacteria	110961241264276		385	k127_25517311_3	k127_25517311RiPPsClavibacter
k127_720662	0.969598743248113	167358249158012	-641683507636807	NRPS	no support	gray	k127_720662 flag=1 multi=38.2896 len=5209	no support	no support	1;131567;2	0.021573574693725	k127_720662.region001	14	no support		0.942197546530365	no support	NRPS-like	FALSE	k127_720662.region001	no support	Bacteria	0.073871465054772		1159	k127_720662_1	k127_720662NRPSno support
k127_9329797	0.539600453618526	47639473380097	-611529652785939	Others	NA	gray	k127_9329797 flag=0 multi=39.8486 len=5609	NA	NA	1;131567;2;1783272;200795;189774;2026724	-0.251436505452298	k127_9329797.region001	9	NA		0.314766931277474	Chloroflexi	ectoine	FALSE	k127_9329797.region001	Chloroflexi bacterium	Bacteria	-103516374030639		924	k127_9329797_1	k127_9329797OthersNA
k127_30331903	0.570503870846153	185296130771878	-615429147944042	Terpene	no support	gray	k127_30331903 flag=1 multi=17.3032 len=5318	no support	no support	1;131567;2;1783270;68336;976	-0.291352588250387	k127_30331903.region001	2	no support		0.354890905573311	Bacteroidetes	terpene	FALSE	k127_30331903.region001	no support	Bacteria	-0.953700092120137		1235	k127_30331903_2	k127_30331903Terpeneno support
k127_10438098	0.356392854723552	662317882861462	-562225325195429	NRPS	no support	gray	k127_10438098 flag=0 multi=39.8428 len=27163	no support	no support	1;131567;2	0.208583776610918	k127_10438098.region001	22	no support		0.164392478763329	no support	NRPS-like	FALSE	k127_10438098.region001	no support	Bacteria	145165058191769		1112	k127_10438098_13	k127_10438098NRPSno support
k127_14532626	0.883539654015322	238130046332355	-66132866241685	RiPPs	Actinomycetia	gray	k127_14532626 flag=1 multi=15.6058 len=6155	no support	no support	1;131567;2;1783272;201174;1760	-0.0703418968946393	k127_14532626.region001	47	no support		0.777763779943065	Actinobacteria	lanthipeptide	FALSE	k127_14532626.region001	no support	Bacteria	-0.286652750862561		536	k127_14532626_6	k127_14532626RiPPsno support
k127_10937844	0.00620347754533559	358945518712868	0.0428400028603786	Others	NA	green	k127_10937844 flag=0 multi=22.2433 len=8301	NA	NA	1;131567;2;2323;1783234;1752708;2760815;2053607	0.991757024553637	k127_10937844.region001	1	NA		3.78616e+10	Candidatus Rokubacteria	ladderane	FALSE	k127_10937844.region001	Candidatus Rokubacteria bacterium	Bacteria	439172180300978		945	k127_10937844_6	k127_10937844OthersNA
k127_21657211	0.159872504484855	168037447769406	-459559368328269	NRPS	no support	gray	k127_21657211 flag=1 multi=16.0000 len=5168	no support	no support	1;131567;2	0.581966793568868	k127_21657211.region001	183	no support		0.0508514656283987	no support	NRPS	FALSE	k127_21657211.region001	no support	Bacteria	2106368567146		416	k127_21657211_1	k127_21657211NRPSno support
k127_1189171	0.180022708314259	290549891634846	-476681723076167	Others	NA	gray	k127_1189171 flag=0 multi=24.3044 len=7515	NA	NA	1;131567;2;57723;305072;1978231	0.50246736232209	k127_1189171.region001	4	NA		0.0600075694380864	Acidobacteria	ladderane	FALSE	k127_1189171.region001	Acidobacteria bacterium	Bacteria	201165649934242		603	k127_1189171_2	k127_1189171OthersNA
k127_3306637	0.781223218053177	3378251698256	-653099999130554	NRPS	no support	gray	k127_3306637 flag=1 multi=43.6643 len=8084	no support	no support	1;131567;2	0.122882003690539	k127_3306637.region001	8	no support		0.629013060545163	no support	NRPS-like	FALSE	k127_3306637.region001	no support	Bacteria	0.491792587025711		545	k127_3306637_3	k127_3306637NRPSno support
k127_42574647	0.00160554942528901	384543977335457	221604204706603	PKSother	no support	blue	k127_42574647 flag=0 multi=21.0383 len=29478	no support	no support	1;131567;2;1783270;68336;976	-165643700844134	k127_42574647.region001	16	no support		4.14578e+09	Bacteroidetes	T3PKS	FALSE	k127_42574647.region001	no support	Bacteria	-543114655134525		1312	k127_42574647_16	k127_42574647PKSotherno support
k127_31645400	0.0593302471341554	60622176376803	-314247586935653	PKSother	no support	gray	k127_31645400 flag=0 multi=14.7239 len=10004	no support	no support	1;131567;2	-0.446983968232212	k127_31645400.region001	197	no support		0.0102365567238508	no support	T3PKS	FALSE	k127_31645400.region001	no support	Bacteria	-287908062016057		1249	k127_31645400_10	k127_31645400PKSotherno support
k127_11073429	0.296827518689416	435240520208106	-537489125835141	NRPS	no support	gray	k127_11073429 flag=1 multi=13.7653 len=6057	no support	no support	1;131567;2	-0.284892022972797	k127_11073429.region001	17	no support		0.121587798148599	no support	NRPS	FALSE	k127_11073429.region001	no support	Bacteria	-162757521677183		1136	k127_11073429_1	k127_11073429NRPSno support
k127_24257706	0.84224066579563	302561318068785	-658798413002042	RiPPs	Alphaproteobacteria	gray	k127_24257706 flag=1 multi=53.2318 len=11157	Rhizobiaceae	Rhizobium	1;131567;2;1224;28211;356;82115;227290;379;2613769	-0.13783672181254	k127_24257706.region001	1	Hyphomicrobiales		0.721638129144143	Proteobacteria	bacteriocin	FALSE	k127_24257706.region001	no support	Bacteria	-0.362099738294575		931	k127_24257706_8	k127_24257706RiPPsRhizobium
k127_3596088	0.594042772688341	286681427136686	-625072400744526	PKSother	Betaproteobacteria	gray	k127_3596088 flag=0 multi=34.6375 len=5700	Oxalobacteraceae	Massilia	1;131567;2;1224;28216;80840;75682;149698	-0.323733851072546	k127_3596088.region001	3	Burkholderiales		0.384175549003845	Proteobacteria	T3PKS	FALSE	k127_3596088.region001	no support	Bacteria	-0.892744945002533		594	k127_3596088_2	k127_3596088PKSotherMassilia
k127_23260297	0.561992867667942	155891787720612	-610730207371553	Others	no support	gray	k127_23260297 flag=1 multi=33.6434 len=6698	no support	no support	1;131567;2	-0.284829985585034	k127_23260297.region001	102	no support		0.3387234651557	no support	acyl_amino_acids	FALSE	k127_23260297.region001	no support	Bacteria	-0.987254618499414		402	k127_23260297_5	k127_23260297Othersno support
k127_17721402	0.547545574376021	416478122090515	-612975329882352	RiPPs	no support	gray	k127_17721402 flag=0 multi=19.2343 len=14707	no support	no support	1;131567;2;1783257;74201	0.184373941291899	k127_17721402.region001	53	no support		0.321329562427242	Verrucomicrobia	TfuA-related.thiopeptide	FALSE	k127_17721402.region001	no support	Bacteria	10208104544984		1371	k127_17721402_7	k127_17721402RiPPsno support
k127_8960788	0.568871661561688	45086634679419	-619017650540044	Terpene	no support	gray	k127_8960788 flag=0 multi=36.7739 len=8541	no support	no support	1;131567;2;2323;1783234;1752708;2760815*	0.220938357795598	k127_8960788.region001	8	no support		0.350811311032621	Candidatus Rokubacteria	terpene	FALSE	k127_8960788.region001	no support	Bacteria	0.958766321817811		971	k127_8960788_5	k127_8960788Terpeneno support
k127_49319348	0.524962995340181	504148809453453	-606572973341849	Terpene	no support	gray	k127_49319348 flag=0 multi=12.1201 len=7097	no support	no support	1;131567;2	-0.259504967035987	k127_49319348.region001	66	no support		0.293546143047949	no support	terpene	FALSE	k127_49319348.region001	no support	Bacteria	-108310098048229		1972	k127_49319348_1	k127_49319348Terpeneno support
k127_771955	0.896834688815461	358116754777442	-662375900792592	RiPPs	no support	gray	k127_771955 flag=0 multi=54.9041 len=10488	no support	no support	1;131567;2	0.0679218319579011	k127_771955.region001	13	no support		0.806351103337853	no support	TfuA-related	FALSE	k127_771955.region001	no support	Bacteria	0.248901895218601		728	k127_771955_3	k127_771955RiPPsno support
k127_15247723	0.162543989648529	303920017701761	-461154645517711	RiPPs	no support	gray	k127_15247723 flag=0 multi=36.0771 len=6237	no support	no support	1;131567;2	0.620243763402727	k127_15247723.region001	15	no support		0.0518919779159623	no support	bacteriocin	FALSE	k127_15247723.region001	no support	Bacteria	209637413133448		445	k127_15247723_6	k127_15247723RiPPsno support
k127_9106600	0.00194558070695745	43442375391543	178975528610769	Others	no support	green	k127_9106600 flag=0 multi=22.0129 len=41116	no support	no support	1;131567;2;1783257;74201	11671298962554	k127_9106600.region001	3	no support		6.39393e+09	Verrucomicrobia	arylpolyene	FALSE	k127_9106600.region001	no support	Bacteria	522340112071921		2869	k127_9106600_21	k127_9106600Othersno support
k127_57793600	0.944705417089227	389040902435403	-664790416907845	RiPPs	Alphaproteobacteria	gray	k127_57793600 flag=0 multi=14.0397 len=7111	no support	no support	1;131567;2;1224;28211;356	0.0318273876750367	k127_57793600.region001	57	Hyphomicrobiales		0.902570668439707	Proteobacteria	bacteriocin	FALSE	k127_57793600.region001	no support	Bacteria	0.124212683168819		620	k127_57793600_3	k127_57793600RiPPsno support
k127_17048929	0.00352983758840171	63386235724807	0.902284622412469	Others	Alphaproteobacteria	blue	k127_17048929 flag=1 multi=14.6420 len=11115	Sphingomonadaceae	Sphingomonas	1;131567;2;1224;28211;204457;41297;13687;196159	-0.624828383157682	k127_17048929.region001	5	Sphingomonadales		1.57674e+10	Proteobacteria	hserlactone	FALSE	k127_17048929.region001	no support	Bacteria	-479764214122959		483	k127_17048929_12	k127_17048929OthersSphingomonas
k127_10396894	0.307065454261124	641196406236644	-542100992237602	NRPS	Betaproteobacteria	gray	k127_10396894 flag=0 multi=31.9343 len=29810	Comamonadaceae	Variovorax	1;131567;2;1224;28216;80840;80864;34072;663243	-0.216952846689759	k127_10396894.region001	4	Burkholderiales		0.128516904718109	Proteobacteria	NRPS-like	FALSE	k127_10396894.region001	no support	Bacteria	-159588650081091		1549	k127_10396894_22	k127_10396894NRPSVariovorax
k127_8021921	0.441637107167163	460935088182734	-586313985362739	RiPPs	no support	gray	k127_8021921 flag=0 multi=50.7252 len=20104	no support	no support	1;131567;2;57723	0.244863936157014	k127_8021921.region001	3	no support		0.223405193346562	Acidobacteria	lanthipeptide	FALSE	k127_8021921.region001	no support	Bacteria	126256815058507		1104	k127_8021921_2	k127_8021921RiPPsno support
k127_8581592	0.055362432556557	482747174793509	-301043649087964	RiPPs	no support	gray	k127_8581592 flag=1 multi=11.0176 len=5175	no support	no support	1;131567;2	0.422521943903442	k127_8581592.region001	6	no support		0.00890217518808488	no support	bacteriocin	FALSE	k127_8581592.region001	no support	Bacteria	294442473071839		1092	k127_8581592_1	k127_8581592RiPPsno support
k127_955438	0.0959575514820319	493687259947234	-379225192920139	Terpene	Actinomycetia	gray	k127_955438 flag=0 multi=34.5459 len=6033	no support	no support	1;131567;2;1783272;201174;1760	-0.554834984685605	k127_955438.region001	5	no support		0.0204979746123589	Actinobacteria	terpene	FALSE	k127_955438.region001	no support	Bacteria	-254904549487924		729	k127_955438_2	k127_955438Terpeneno support
k127_24690322	0.102317857816603	338509709680636	-390587609183455	NRPS	no support	gray	k127_24690322 flag=1 multi=40.5901 len=10708	no support	no support	1;131567;2;1783257;203682	-0.533890442154669	k127_24690322.region001	20	no support		0.0231776368058736	Planctomycetes	NRPS-like	FALSE	k127_24690322.region001	no support	Bacteria	-248952570569399		1479	k127_24690322_1	k127_24690322NRPSno support
k127_56252782	0.940316948364479	230651551522495	-662414698822681	NRPS	no support	gray	k127_56252782 flag=0 multi=36.8423 len=6715	no support	no support	1;131567;2	0.0476210973272714	k127_56252782.region001	7	no support		0.897274271150612	no support	NRPS	FALSE	k127_56252782.region001	no support	Bacteria	0.131120096385878		861	k127_56252782_2	k127_56252782NRPSno support
k127_2290632	0.0189514795544122	216226849136831	-16425264304889	Terpene	no support	green	k127_2290632 flag=1 multi=23.7821 len=8473	no support	no support	1;131567;2;1783257;74201	130891498445581	k127_2290632.region001	5	no support		0.00213537797796194	Verrucomicrobia	terpene	FALSE	k127_2290632.region001	no support	Bacteria	360127598502189		790	k127_2290632_10	k127_2290632Terpeneno support
k127_786300	0.132103660516766	587565071952009	-431991949252008	PKSother	no support	gray	k127_786300 flag=0 multi=45.4666 len=6288	no support	no support	1;131567;2;1783272;200795	0.284341669952706	k127_786300.region001	30	no support		0.0364370425134271	Chloroflexi	PKS-like	FALSE	k127_786300.region001	no support	Bacteria	226651320362361		716	k127_786300_3	k127_786300PKSotherno support
k127_13520956	0.912359967720231	575637931278927	-663451480293125	RiPPs	no support	gray	k127_13520956 flag=0 multi=21.5987 len=5300	no support	no support	1;131567;2;1224	-0.0303319674511676	k127_13520956.region001	24	no support		0.84148425748548	Proteobacteria	bacteriocin	FALSE	k127_13520956.region001	no support	Bacteria	-0.203007632401901		986	k127_13520956_1	k127_13520956RiPPsno support
k127_20997796	0.436640135816907	514520568312022	-584269941831652	Others	Actinomycetia	gray	k127_20997796 flag=0 multi=48.5447 len=11407	NA	NA	1;131567;2;1783272;201174;1760;52018;1883427	-0.235012385078927	k127_20997796.region001	1	NA		0.217525584675882	Actinobacteria	other	FALSE	k127_20997796.region001	Actinobacteria bacterium	Bacteria	-127948745767119		635	k127_20997796_13	k127_20997796OthersNA
k127_32655902	0.0917834829599798	488674508837011	-371988751981519	NRPS	no support	gray	k127_32655902 flag=0 multi=29.6133 len=8001	no support	no support	1;131567;2	-0.550084356310573	k127_32655902.region001	1551	no support		0.0189599683109817	no support	NRPS-like	FALSE	k127_32655902.region001	no support	Bacteria	-258663031058695		593	k127_32655902_1	k127_32655902NRPSno support
k127_19760206	0.201522843356443	825185127911847	-489348934126371	NRPS	no support	gray	k127_19760206 flag=0 multi=22.6810 len=10479	no support	no support	1;131567;2	-0.224269488446551	k127_19760206.region001	29	no support		0.069303043548636	no support	NRPS-like	FALSE	k127_19760206.region001	no support	Bacteria	-193587504603995		1041	k127_19760206_5	k127_19760206NRPSno support
k127_7491704	0.00261059805295642	188545922442551	145476978496886	RiPPs	no support	blue	k127_7491704 flag=0 multi=116.9965 len=5567	no support	no support	1;131567;2;1224	-150956034495715	k127_7491704.region001	10	no support		9.80506e+09	Proteobacteria	lassopeptide	FALSE	k127_7491704.region001	no support	Bacteria	-518535403368136		622	k127_7491704_1	k127_7491704RiPPsno support
k127_22126347	0.535485540001952	158489037271573	-60686911125692	Others	no support	gray	k127_22126347 flag=0 multi=79.4216 len=7805	no support	no support	1	-0.268460709601132	k127_22126347.region001	157	no support		0.308696140857701	no support	other	FALSE	k127_22126347.region001	no support	no support	-105192245769715		327	k127_22126347_4	k127_22126347Othersno support
k127_7183147	0.00699447618472205	335743622548314	-0.125869160489493	RiPPs	Alphaproteobacteria	blue	k127_7183147 flag=1 multi=27.6096 len=6018	Rhizobiaceae	Rhizobium	1;131567;2;1224;28211;356;82115;227290;379;2613769	-139452716127083	k127_7183147.region001	4	Hyphomicrobiales		4.7615e+10	Proteobacteria	TfuA-related	FALSE	k127_7183147.region001	no support	Bacteria	-434399451781736		751	k127_7183147_3	k127_7183147RiPPsRhizobium
k127_1685536	0.761864430218027	157127301172481	-64741731300382	NRPS	NA	gray	k127_1685536 flag=0 multi=37.7705 len=7623	NA	NA	1;131567;2;1224;81684;1977087	0.176803646739735	k127_1685536.region001	1	NA		0.600907156228303	Proteobacteria	NRPS	FALSE	k127_1685536.region001	Proteobacteria bacterium	Bacteria	0.534410621298737		1356	k127_1685536_6	k127_1685536NRPSNA
k127_14301731	0.568871661561688	719891795287637	-619093639131563	Others	no support	gray	k127_14301731 flag=1 multi=50.3778 len=5333	no support	no support	1;131567;2;1224	-0.135091818579274	k127_14301731.region001	79	no support		0.351204805142544	Proteobacteria	acyl_amino_acids	FALSE	k127_14301731.region001	no support	Bacteria	-0.957963236719743		1053	k127_14301731_3	k127_14301731Othersno support
k127_55641439	0.080336286312953	705214058188705	-355803116708024	Others	Alphaproteobacteria	gray	k127_55641439 flag=1 multi=39.7239 len=7565	no support	no support	1;131567;2;1224;28211;356	-0.320892160775274	k127_55641439.region001	7	Hyphomicrobiales		0.0159352492803862	Proteobacteria	indole	FALSE	k127_55641439.region001	no support	Bacteria	-266986517907963		963	k127_55641439_3	k127_55641439Othersno support
k127_45904063	0.747928788748286	506803922033649	-649675977892521	Terpene	Betaproteobacteria	gray	k127_45904063 flag=1 multi=27.5154 len=6239	Burkholderiaceae	Cupriavidus	1;131567;2;1224;28216;80840;119060;106589	0.107864942258911	k127_45904063.region001	4	Burkholderiales		0.58552641090975	Proteobacteria	terpene	FALSE	k127_45904063.region001	no support	Bacteria	0.555647897000701		827	k127_45904063_2	k127_45904063TerpeneCupriavidus
k127_12673695	0.0152210958571912	256755637144322	-115310066498447	Others	no support	blue	k127_12673695 flag=0 multi=23.8171 len=15461	no support	no support	1;131567;2;1783270;68336;976	-149916287582891	k127_12673695.region001	24	no support		0.00158999710245308	Bacteroidetes	arylpolyene	FALSE	k127_12673695.region001	no support	Bacteria	-390667994527867		870	k127_12673695_12	k127_12673695Othersno support
k127_37414402	0.719276100952993	475934998716129	-645856471053113	Others	no support	gray	k127_37414402 flag=0 multi=23.5562 len=14676	no support	no support	1;131567;2	-0.120391443757083	k127_37414402.region001	115	no support		0.543678179593577	no support	acyl_amino_acids	FALSE	k127_37414402.region001	no support	Bacteria	-0.619402003730565		1065	k127_37414402_3	k127_37414402Othersno support
k127_37152818	0.0128681918167976	272213474676977	-0.835163040647292	Others	Alphaproteobacteria	blue	k127_37152818 flag=0 multi=36.4500 len=8219	Rhizobiaceae	Rhizobium	1;131567;2;1224;28211;356;82115;227290;379	-227815454977183	k127_37152818.region001	97	Hyphomicrobiales		0.00108745282958853	Proteobacteria	ectoine	FALSE	k127_37152818.region001	no support	Bacteria	-403333776991042		1077	k127_37152818_8	k127_37152818OthersRhizobium
k127_12436543	0.118250296075285	138897933892537	-409231453564366	Terpene	no support	gray	k127_12436543 flag=1 multi=24.0718 len=5403	no support	no support	1;131567;2	0.604249620490341	k127_12436543.region001	37	no support		0.0308811387797348	no support	terpene	FALSE	k127_12436543.region001	no support	Bacteria	237348147435297		736	k127_12436543_5	k127_12436543Terpeneno support
k127_5746170	0.293519268881604	492130582875186	-535668738262703	RiPPs	Alphaproteobacteria	gray	k127_5746170 flag=0 multi=54.1486 len=34737	Sphingomonadaceae	no support	1;131567;2;1224;28211;204457;41297	0.4193852019031	k127_5746170.region001	3	Sphingomonadales		0.118967473541789	Proteobacteria	lassopeptide	FALSE	k127_5746170.region001	no support	Bacteria	163995946415866		847	k127_5746170_14	k127_5746170RiPPsno support
k127_41736008	0.723678626624165	473521072410927	-64647134746495	Terpene	no support	gray	k127_41736008 flag=0 multi=21.8349 len=5928	no support	no support	1;131567	-0.119892249109421	k127_41736008.region001	91	no support		0.550024290075121	no support	terpene	FALSE	k127_41736008.region001	no support	no support	-0.609571310812117		559	k127_41736008_8	k127_41736008Terpeneno support
k127_34330684	0.17910517420419	172041179918437	-46918535615434	NRPS	no support	gray	k127_34330684 flag=1 multi=30.1277 len=6452	no support	no support	1;131567;2	-0.653755379351935	k127_34330684.region001	334	no support		0.058860855372269	no support	NRPS	FALSE	k127_34330684.region001	no support	Bacteria	-204665351003275		587	k127_34330684_4	k127_34330684NRPSno support
k127_28104644	0.108578107581524	325700911585115	-40250468910657	Terpene	NA	gray	k127_28104644 flag=1 multi=21.2804 len=8815	NA	NA	1;131567;2;57723;305072;1978231	0.512044750675415	k127_28104644.region001	1	NA		0.0263798923349476	Acidobacteria	terpene	FALSE	k127_28104644.region001	Acidobacteria bacterium	Bacteria	242638292315658		765	k127_28104644_7	k127_28104644TerpeneNA
k127_20139119	0.0208086640726214	47471934287882	-177235551840264	RiPPs	no support	green	k127_20139119 flag=0 multi=56.6330 len=6073	no support	no support	1;131567;2	0.646398601841442	k127_20139119.region001	7	no support		0.0024423314639227	no support	lassopeptide	FALSE	k127_20139119.region001	no support	Bacteria	3539993209113		486	k127_20139119_2	k127_20139119RiPPsno support
k127_7209327	0.699501869241057	342888968197317	-642528047404034	Terpene	NA	gray	k127_7209327 flag=1 multi=21.0000 len=5338	NA	NA	1;131567;2;1783272;200795;189774;2026724	0.159758639361653	k127_7209327.region001	1	NA		0.511511966735923	Chloroflexi	terpene	FALSE	k127_7209327.region001	Chloroflexi bacterium	Bacteria	0.670226735144846		710	k127_7209327_5	k127_7209327TerpeneNA
k127_9081664	0.0203794562140927	469140631629741	-173530219963707	Others	no support	green	k127_9081664 flag=1 multi=50.5360 len=8293	no support	no support	1;131567;2;1224	203762861284807	k127_9081664.region001	7	no support		0.00235043596391897	Proteobacteria	hserlactone	FALSE	k127_9081664.region001	no support	Bacteria	355749753846968		610	k127_9081664_7	k127_9081664Othersno support
k127_19791946	0.0143980203970169	433275905803498	-125822309519612	Terpene	no support	blue	k127_19791946 flag=0 multi=22.6729 len=7189	no support	no support	1;131567;2;1783257;203682	-0.562625714769587	k127_19791946.region001	2	no support		0.00143642222270708	Planctomycetes	terpene	FALSE	k127_19791946.region001	no support	Bacteria	-378200951782102		968	k127_19791946_2	k127_19791946Terpeneno support
k127_13565063	0.928525181975069	167520173300565	-649653847252125	NRPS	Alphaproteobacteria	gray	k127_13565063 flag=0 multi=13.4396 len=6301	Rhizobiaceae	no support	1;131567;2;1224;28211;356;82115;227290	0.0868527421665941	k127_13565063.region001	22	Hyphomicrobiales		0.872944449251209	Proteobacteria	NRPS	FALSE	k127_13565063.region001	no support	Bacteria	0.162864663128184		1776	k127_13565063_1	k127_13565063NRPSno support
k127_1069276	0.94747862053066	388797332744481	-664903522560602	NRPS	Gammaproteobacteria	gray	k127_1069276 flag=1 multi=31.5462 len=26709	NA	NA	1;131567;2;1224;1236;135614;451320;2006849	-0.0221055585833384	k127_1069276.region001	1	Xanthomonadales		0.909668440838122	Proteobacteria	NRPS-like	FALSE	k127_1069276.region001	Xanthomonadales bacterium	Bacteria	-0.115119678830476		952	k127_1069276_22	k127_1069276NRPSNA
k127_805365	0.109194049641567	543907162925953	-403466963493832	Others	Gammaproteobacteria	gray	k127_805365 flag=0 multi=59.9832 len=6739	Rhodanobacteraceae	Dokdonella	1;131567;2;1224;1236;135614;1775411;323413;328517	-0.336385623646917	k127_805365.region001	2	Xanthomonadales		0.0266577022599132	Proteobacteria	hserlactone	FALSE	k127_805365.region001	Dokdonella fugitiva	Bacteria	-242125018951057		796	k127_805365_4	k127_805365OthersDokdonella
k127_37714286	0.926356177851808	214119334694092	-664123840478694	RiPPs	no support	gray	k127_37714286 flag=1 multi=34.1769 len=7630	no support	no support	1;131567;2	0.0535726771446849	k127_37714286.region001	30	no support		0.868437897359575	no support	bacteriocin	FALSE	k127_37714286.region001	no support	Bacteria	0.16810684532111		655	k127_37714286_3	k127_37714286RiPPsno support
k127_6923010	0.548631617179105	562483391233417	-613392095511088	Others	no support	gray	k127_6923010 flag=0 multi=88.5484 len=12143	no support	no support	1;131567;2;1783272	-0.175414375692203	k127_6923010.region001	227	no support		0.323254779136046	no support	other	FALSE	k127_6923010.region001	no support	Bacteria	-101663938309033		1113	k127_6923010_3	k127_6923010Othersno support
k127_2197822	0.0852010918711349	860540037374022	-36238398757034	PKSother	no support	gray	k127_2197822 flag=0 multi=36.5947 len=15144	no support	no support	1;131567	-0.296667230255673	k127_2197822.region001	819	no support		0.0171002191431503	no support	T3PKS	FALSE	k127_2197822.region001	no support	no support	-263615564013868		1712	k127_2197822_15	k127_2197822PKSotherno support
k127_11778730	0.102780069959428	742389519687421	-393362718483635	PKSother	no support	gray	k127_11778730 flag=0 multi=37.7826 len=22058	no support	no support	1	-0.343351793766629	k127_11778730.region001	189	no support		0.0238855092159234	no support	T3PKS	FALSE	k127_11778730.region001	no support	no support	-247488977281686		656	k127_11778730_5	k127_11778730PKSotherno support
k127_22537878	0.969598743248113	131881076082349	-651520808233662	NRPS	Alphaproteobacteria	gray	k127_22537878 flag=0 multi=46.0446 len=5799	no support	no support	1;131567;2;1224;28211	0.0307498414728098	k127_22537878.region001	24	no support		0.940160462311128	Proteobacteria	NRPS-like	FALSE	k127_22537878.region001	no support	Bacteria	0.0764291838655509		2120	k127_22537878_1	k127_22537878NRPSno support
k127_2884627	0.474960947245248	368712589651214	-595939312693586	Others	Betaproteobacteria	gray	k127_2884627 flag=1 multi=51.5463 len=7606	Oxalobacteraceae	Duganella	1;131567;2;1224;28216;80840;75682;75654;2636909	-0.368509250016625	k127_2884627.region001	2	Burkholderiales		0.253805499740027	Proteobacteria	acyl_amino_acids	FALSE	k127_2884627.region001	no support	Bacteria	-118019998603092		945	k127_2884627_3	k127_2884627OthersDuganella
k127_28070834	0.441637107167163	107545009485782	-572404649471452	Others	Deltaproteobacteria	gray	k127_28070834 flag=1 multi=20.0000 len=5196	Desulfovibrionaceae	Pseudodesulfovibrio	1;131567;2;1224;68525;28221;213115;194924;2035811;2125990	-0.496607804837661	k127_28070834.region001	1	Desulfovibrionales		0.223410320644422	Proteobacteria	betalactone	FALSE	k127_28070834.region001	Pseudodesulfovibrio hydrargyri	Bacteria	-12779452033189		456	k127_28070834_2	k127_28070834OthersPseudodesulfovibrio
k127_10985406	0.135223734650305	557293317183201	-438979543702585	Terpene	no support	gray	k127_10985406 flag=0 multi=23.0101 len=7913	no support	no support	1;131567;2;1224	-0.318450663916409	k127_10985406.region001	80	no support		0.0393608992878823	Proteobacteria	terpene	FALSE	k127_10985406.region001	no support	Bacteria	-22277659682197		1354	k127_10985406_5	k127_10985406Terpeneno support
k127_31814576	0.638664774612465	391544382991907	-632736347220311	RiPPs	Alphaproteobacteria	gray	k127_31814576 flag=0 multi=19.8770 len=5063	Bradyrhizobiaceae	Bradyrhizobium	1;131567;2;1224;28211;356;41294;374;280332	-0.165037928283924	k127_31814576.region001	1	Hyphomicrobiales		0.433283058152037	Proteobacteria	bacteriocin	FALSE	k127_31814576.region001	Bradyrhizobium jicamae	Bacteria	-0.802156374299393		782	k127_31814576_7	k127_31814576RiPPsBradyrhizobium
k127_19805448	0.12458049461694	496011580683573	-423516532331219	Others	Gammaproteobacteria	gray	k127_19805448 flag=0 multi=93.9607 len=9426	Rhodanobacteraceae	Dokdonella	1;131567;2;1224;1236;135614;1775411;323413;328517	-0.356664164546413	k127_19805448.region001	3	Xanthomonadales		0.0331922209836214	Proteobacteria	hserlactone	FALSE	k127_19805448.region001	Dokdonella fugitiva	Bacteria	-231304152528923		585	k127_19805448_1	k127_19805448OthersDokdonella
k127_31572975	6.65099e+09	622351063351956	833677208119697	PKSother	no support	blue	k127_31572975 flag=0 multi=25.3227 len=15981	no support	no support	1;131567;2;1224	-117655949815118	k127_31572975.region001	88	no support		780633	Proteobacteria	T3PKS	FALSE	k127_31572975.region001	no support	Bacteria	-882160561714331		830	k127_31572975_11	k127_31572975PKSotherno support
k127_22835145	0.912359967720231	319957873389788	-663361475502672	RiPPs	no support	gray	k127_22835145 flag=0 multi=40.6712 len=8020	no support	no support	1;131567;2;57723;305072	0.0711082304343977	k127_22835145.region001	3	no support		0.838231857680592	Acidobacteria	LAP	FALSE	k127_22835145.region001	no support	Bacteria	0.207235788570895		535	k127_22835145_6	k127_22835145RiPPsno support
k127_16175619	0.149442652900563	224512206822176	-451892352686179	PKSother	Nitrospira	gray	k127_16175619 flag=0 multi=28.6898 len=7284	Nitrospiraceae	Nitrospira	1;131567;2;40117;203693;189778;189779;1234;2652172	0.596006120825537	k127_16175619.region001	2	Nitrospirales		0.0454291632643729	Nitrospirae	T3PKS	FALSE	k127_16175619.region001	no support	Bacteria	21551661141069		862	k127_16175619_6	k127_16175619PKSotherNitrospira
k127_42865184	0.572592816814964	227244724024007	-618838828069292	RiPPs	no support	gray	k127_42865184 flag=0 multi=14.1934 len=13377	no support	no support	1;131567;2;40117	0.26279079117823	k127_42865184.region001	81	no support		0.35770431026913	Nitrospirae	bacteriocin	FALSE	k127_42865184.region001	no support	Bacteria	0.946348381182599		1036	k127_42865184_5	k127_42865184RiPPsno support
k127_3028645	0.307065454261124	213198174177592	-538971278176801	Others	no support	gray	k127_3028645 flag=0 multi=33.8955 len=7034	no support	no support	1;131567;2	-0.517537008791214	k127_3028645.region001	25	no support		0.128664750200964	no support	butyrolactone	FALSE	k127_3028645.region001	no support	Bacteria	-160004222231534		689	k127_3028645_5	k127_3028645Othersno support
k127_1193598	0.132880247628089	439567289193795	-434095767383143	RiPPs	Betaproteobacteria	gray	k127_1193598 flag=0 multi=36.5501 len=5806	no support	no support	1;131567;2;1224;28216;80840;224471	0.58669026597971	k127_1193598.region001	7	Burkholderiales		0.0372926770501185	Proteobacteria	bacteriocin	FALSE	k127_1193598.region001	no support	Bacteria	225488508809783		590	k127_1193598_7	k127_1193598RiPPsno support
k127_18359939	0.239047266351599	573572525598905	-511264466729889	RiPPs	Alphaproteobacteria	gray	k127_18359939 flag=0 multi=46.5702 len=7679	Sphingomonadaceae	Sphingomonas	1;131567;2;1224;28211;204457;41297;13687	-0.23758795941817	k127_18359939.region001	7	Sphingomonadales		0.0892218670185547	Proteobacteria	bacteriocin	FALSE	k127_18359939.region001	no support	Bacteria	-180001761529739		1419	k127_18359939_3	k127_18359939RiPPsSphingomonas
k127_8039853	0.0959575514820319	339042529311726	-378610859906023	Others	Actinomycetia	gray	k127_8039853 flag=0 multi=37.8090 len=15751	no support	no support	1;131567;2;1783272;201174;1760	-0.785882767718005	k127_8039853.region001	4	no support		0.020362546158643	Actinobacteria	nucleoside	FALSE	k127_8039853.region001	no support	Bacteria	-255224566755453		1129	k127_8039853_4	k127_8039853Othersno support
k127_12241019	0.885060767343787	681951093708099	-661780738892675	RiPPs	Betaproteobacteria	gray	k127_12241019 flag=1 multi=32.6067 len=8213	no support	no support	1;131567;2;1224;28216	-0.0340279503007013	k127_12241019.region001	10	no support		0.78958241689667	Proteobacteria	bacteriocin	FALSE	k127_12241019.region001	no support	Bacteria	-0.270996753198073		752	k127_12241019_3	k127_12241019RiPPsno support
k127_2220144	0.111704981498742	82787205337592	-40643190758169	Others	no support	gray	k127_2220144 flag=0 multi=33.3238 len=13612	no support	no support	1	-0.271480134425593	k127_2220144.region001	207	no support		0.0275329179750421	no support	hserlactone	FALSE	k127_2220144.region001	no support	no support	-24054018998397		1078	k127_2220144_11	k127_2220144Othersno support
k127_11976090	0.638507619804464	365269781759336	-632397127367192	RiPPs	no support	gray	k127_11976090 flag=0 multi=15.6773 len=7812	no support	no support	1;131567;2;1224	-0.156613044998917	k127_11976090.region001	149	no support		0.430917701159116	Proteobacteria	cyanobactin	FALSE	k127_11976090.region001	no support	Bacteria	-0.806363935742495		607	k127_11976090_1	k127_11976090RiPPsno support
k127_2908904	0.699083586395954	350667516255524	-642312326245322	PKSother	Alphaproteobacteria	gray	k127_2908904 flag=1 multi=23.7335 len=7426	NA	NA	1;131567;2;1224;28211;33807;1913988	-0.188320693885345	k127_2908904.region001	4	NA		0.509543318253389	Proteobacteria	T3PKS	FALSE	k127_2908904.region001	Alphaproteobacteria bacterium	Bacteria	-0.673394709142071		887	k127_2908904_7	k127_2908904PKSotherNA
k127_21980799	0.835358171988068	366461647804573	-658078121597762	Others	Betaproteobacteria	gray	k127_21980799 flag=0 multi=17.3258 len=10456	no support	no support	1;131567;2;1224;28216;33809	-0.114993737141995	k127_21980799.region001	14	no support		0.707897418046227	Proteobacteria	betalactone	FALSE	k127_21980799.region001	no support	Bacteria	-0.380887586877694		633	k127_21980799_5	k127_21980799Othersno support
k127_5368448	0.00137458783110985	197974614587597	256881082301967	NRPS	no support	green	k127_5368448 flag=0 multi=18.0007 len=8714	no support	no support	1;131567;2	159698535545135	k127_5368448.region001	5	no support		3.22673e+09	no support	NRPS-like	FALSE	k127_5368448.region001	no support	Bacteria	57815004234048		795	k127_5368448_1	k127_5368448NRPSno support
k127_9059181	0.511101862991478	472332567843624	-603355626390426	Others	Betaproteobacteria	gray	k127_9059181 flag=0 multi=42.2135 len=12605	no support	no support	1;131567;2;1224;28216	-0.188179997075711	k127_9059181.region001	7	no support		0.280746093755882	Proteobacteria	arylpolyene	FALSE	k127_9059181.region001	no support	Bacteria	-111324879323859		773	k127_9059181_14	k127_9059181Othersno support
k127_63833276	0.7066759354913	160467613995047	-643128044080014	Terpene	no support	gray	k127_63833276 flag=0 multi=10.6296 len=5273	no support	no support	1;131567;2;1783272;200795	0.229976816368708	k127_63833276.region001	13	no support		0.526689224221802	Chloroflexi	terpene	FALSE	k127_63833276.region001	no support	Bacteria	0.646809329422308		657	k127_63833276_1	k127_63833276Terpeneno support
k127_26988882	0.95691376440401	547304142563398	-665095353556656	NRPS	no support	gray	k127_26988882 flag=1 multi=20.6016 len=21244	no support	no support	1;131567;2	0.0161546383517345	k127_26988882.region001	25	no support		0.923219617770066	no support	NRPS-like	FALSE	k127_26988882.region001	no support	Bacteria	0.097786393133809		2264	k127_26988882_1	k127_26988882NRPSno support
k127_21998740	0.338731771706005	392911710650426	-556031240161313	NRPS	no support	gray	k127_21998740 flag=0 multi=23.6939 len=15627	no support	no support	1;131567;2;1783272	-0.376554659298595	k127_21998740.region001	8	no support		0.152270268266901	no support	NRPS	FALSE	k127_21998740.region001	no support	Bacteria	-149717141228223		1210	k127_21998740_8	k127_21998740NRPSno support
k127_24924744	0.147795184974099	16976541140154	-435344765245635	RiPPs	no support	gray	k127_24924744 flag=1 multi=21.2957 len=7468	no support	no support	1;131567;2;1783270;68336;976	-0.720288003661127	k127_24924744.region001	17	no support		0.0445814114299807	Bacteroidetes	bacteriocin	FALSE	k127_24924744.region001	no support	Bacteria	-219451647040566		1179	k127_24924744_5	k127_24924744RiPPsno support
k127_15685292	0.195168462826141	307749750644009	-486123201632655	PKSother	Alphaproteobacteria	gray	k127_15685292 flag=0 multi=29.1927 len=7361	Hyphomicrobiaceae	Methyloceanibacter	1;131567;2;1224;28211;356;45401;1484898;2617503;1965321	-0.510481845551214	k127_15685292.region001	1	Hyphomicrobiales		0.0667988722381763	Proteobacteria	T3PKS	FALSE	k127_15685292.region001	Methyloceanibacter sp.	Bacteria	-195534782070461		655	k127_15685292_2	k127_15685292PKSotherMethyloceanibacter
k127_17047142	0.97871385285333	631391268357236	-665534355211914	NRPS	no support	gray	k127_17047142 flag=0 multi=52.2416 len=12029	no support	no support	1;131567;2;57723	-0.00392842036947649	k127_17047142.region001	2	no support		0.973685420911402	Acidobacteria	NRPS-like	FALSE	k127_17047142.region001	no support	Bacteria	-0.0334640878773931		1032	k127_17047142_8	k127_17047142NRPSno support
k127_10193172	0.321861216666511	399916490481582	-549034199664454	Terpene	Acidimicrobiia	gray	k127_10193172 flag=1 multi=67.8011 len=8981	Ilumatobacteraceae	NA	1;131567;2;1783272;201174;84992;84993;2448023;2497618;2497619*	0.340477940653614	k127_10193172.region001	1	Acidimicrobiales		0.139775410993672	Actinobacteria	terpene	FALSE	k127_10193172.region001	Ilumatobacteraceae bacterium*	Bacteria	154734867934353		1648	k127_10193172_5	k127_10193172TerpeneNA
k127_164781	0.0590492414637452	419337050860587	-313154977840603	NRPS	NA	gray	k127_164781 flag=0 multi=38.9848 len=15222	NA	NA	1;131567;2;57723;305072;1978231	0.535343771864596	k127_164781.region001	1	NA		0.0101187667297028	Acidobacteria	NRPS-like	FALSE	k127_164781.region001	Acidobacteria bacterium	Bacteria	288450633041872		837	k127_164781_2	k127_164781NRPSNA
k127_19010531	0.97161120767161	150336232165057	-662923486935342	RiPPs	no support	gray	k127_19010531 flag=0 multi=62.0000 len=5470	no support	no support	1;131567;2;57723	0.0178498513150573	k127_19010531.region001	3	no support		0.956994490531635	Acidobacteria	lassopeptide	FALSE	k127_19010531.region001	no support	Bacteria	0.0547993839404635		566	k127_19010531_1	k127_19010531RiPPsno support
k127_19425214	0.462526714735717	642959521379315	-591691420995129	PKSother	NA	gray	k127_19425214 flag=1 multi=86.5688 len=11583	NA	NA	1;131567;2;1783257;74201;417295;2026799	0.153562935423403	k127_19425214.region001	1	NA		0.239807682712086	Verrucomicrobia	T3PKS	FALSE	k127_19425214.region001	Verrucomicrobia bacterium	Bacteria	121712797362352		660	k127_19425214_9	k127_19425214PKSotherNA
k127_29402979	0.749232805358338	337914070174717	-649910766248168	RiPPs	no support	gray	k127_29402979 flag=0 multi=23.5933 len=6840	no support	no support	1;131567;2;1224	0.297617628520026	k127_29402979.region001	101	no support		0.588306040827145	Proteobacteria	bacteriocin	FALSE	k127_29402979.region001	no support	Bacteria	0.55149798011036		899	k127_29402979_3	k127_29402979RiPPsno support
k127_54329694	0.404135407527268	386171871709544	-575192675110313	RiPPs	Betaproteobacteria	gray	k127_54329694 flag=0 multi=27.7358 len=10078	Comamonadaceae	Pelomonas	1;131567;2;1224;28216;80840;80864;335058;2638132;1909303	0.317832463840738	k127_54329694.region001	1	Burkholderiales		0.193529631773621	Proteobacteria	bacteriocin	FALSE	k127_54329694.region001	Pelomonas sp.	Bacteria	135251197160358		961	k127_54329694_2	k127_54329694RiPPsPelomonas
k127_10924996	0.887228962651451	501762748665868	-662000162953261	Others	Acidimicrobiia	gray	k127_10924996 flag=1 multi=58.3009 len=8562	NA	NA	1;131567;2;1783272;201174;84992;121036;2080302	-0.0560632382221172	k127_10924996.region001	1	NA		0.79559029045271	Actinobacteria	other	FALSE	k127_10924996.region001	Acidimicrobiia bacterium	Bacteria	-0.263065185758512		599	k127_10924996_4	k127_10924996OthersNA
k127_52669260	0.551022576915859	316672550388017	-613833467545567	RiPPs	Actinomycetia	gray	k127_52669260 flag=1 multi=76.6963 len=6047	NA	NA	1;131567;2;1783272;201174;1760;52018;1883427	-0.248505869479856	k127_52669260.region001	1	NA		0.325310277216757	Actinobacteria	bacteriocin	FALSE	k127_52669260.region001	Actinobacteria bacterium	Bacteria	-101220545139228		323	k127_52669260_11	k127_52669260RiPPsNA
k127_12892727	0.0107031915507108	65673252287479	-0.738044471748366	NRPS	Alphaproteobacteria	blue	k127_12892727 flag=0 multi=45.6282 len=5447	no support	no support	1;131567;2;1224;28211	-0.525289451053562	k127_12892727.region001	38	no support		8.41683e+10	Proteobacteria	NRPS-like	FALSE	k127_12892727.region001	no support	Bacteria	-402574017484089		550	k127_12892727_5	k127_12892727NRPSno support
k127_19891711				RiPPs	Flavobacteriia		k127_19891711 flag=1 multi=22.4284 len=5197	Weeksellaceae	Chryseobacterium	1;131567;2;1783270;68336;976;117743;200644;2762318;2782232;59732		k127_19891711.region001	2	Flavobacteriales			Bacteroidetes	bacteriocin	FALSE	k127_19891711.region001	no support	Bacteria			982	k127_19891711_6	k127_19891711RiPPsChryseobacterium
k127_26612574	0.79409353223598	446656189628041	-654546688080531	Others	no support	gray	k127_26612574 flag=0 multi=48.8834 len=9489	no support	no support	1;131567;2	-0.12240060787365	k127_26612574.region001	143	no support		0.649628159587415	no support	hserlactone	FALSE	k127_26612574.region001	no support	Bacteria	-0.462252779366893		761	k127_26612574_2	k127_26612574Othersno support
k127_35018402	0.26670032554098	531228347019801	-526051220268482	Terpene	Gemmatimonadetes	gray	k127_35018402 flag=0 multi=40.3124 len=10908	Gemmatimonadaceae	NA	1;131567;2;1783270;142182;219685;219686;219687;1387399;2026741	-0.303513311840765	k127_35018402.region001	3	Gemmatimonadales		0.106116678824404	Gemmatimonadetes	terpene	FALSE	k127_35018402.region001	Gemmatimonadaceae bacterium	Bacteria	-170430135811861		796	k127_35018402_11	k127_35018402TerpeneNA
k127_13568722	0.582639761789617	180193985024954	-615143604829882	Others	no support	gray	k127_13568722 flag=0 multi=30.4476 len=7922	no support	no support	1;131567;2;1783257	0.330296934722358	k127_13568722.region001	5	no support		0.372697969689368	no support	acyl_amino_acids	FALSE	k127_13568722.region001	no support	Bacteria	0.917906066462535		639	k127_13568722_4	k127_13568722Othersno support
k127_5107927	0.0963210429289354	0.977798752950436	-33157352292111	Others	Flavobacteriia	gray	k127_5107927 flag=0 multi=38.4917 len=9459	Weeksellaceae	no support	1;131567;2;1783270;68336;976;117743;200644;2762318;2782232	-135543360061436	k127_5107927.region001	218	Flavobacteriales		0.0208017275808968	Bacteroidetes	arylpolyene	FALSE	k127_5107927.region001	no support	Bacteria	-276578108179919		989	k127_5107927_1	k127_5107927Othersno support
k127_21610963	0.0333430373217327	259824809875408	-228288297031052	NRPS	Gammaproteobacteria	blue	k127_21610963 flag=0 multi=26.1134 len=11530	Pseudomonadaceae	Pseudomonas	1;131567;2;1224;1236;72274;135621;286	-110501759699373	k127_21610963.region001	5	Pseudomonadales		0.0045005273380273	Proteobacteria	NRPS	FALSE	k127_21610963.region001	no support	Bacteria	-332116972301155		1113	k127_21610963_7	k127_21610963NRPSPseudomonas
k127_9062697	0.0674438764820729	566668581867569	-333707728008851	Others	Actinomycetia	gray	k127_9062697 flag=1 multi=11.4526 len=6303	no support	no support	1;131567;2;1783272;201174;1760	242706882822839	k127_9062697.region001	17	no support		0.0125863572308094	Actinobacteria	phosphonate	FALSE	k127_9062697.region001	no support	Bacteria	278183573270765		423	k127_9062697_4	k127_9062697Othersno support
k127_18196016	0.818154386036297	530678850258679	-656828319068018	RiPPs	no support	gray	k127_18196016 flag=0 multi=17.2345 len=11255	no support	no support	1;131567;2;57723	0.0772571008499039	k127_18196016.region001	9	no support		0.685738568579857	Acidobacteria	lassopeptide	FALSE	k127_18196016.region001	no support	Bacteria	0.411488934124851		1727	k127_18196016_8	k127_18196016RiPPsno support
k127_1160773	0.978537899944637	372798077669653	-665503002739792	RiPPs	no support	gray	k127_1160773 flag=1 multi=29.7936 len=5845	no support	no support	1;131567;2	-0.0125431787906212	k127_1160773.region001	64	no support		0.967366140813054	no support	bacteriocin	FALSE	k127_1160773.region001	no support	Bacteria	-0.0415046855133623		495	k127_1160773_6	k127_1160773RiPPsno support
k127_22654498	0.527010986058563	441449165057275	-607456534447347	PKSother	NA	gray	k127_22654498 flag=0 multi=31.1712 len=6069	NA	NA	1;131567;2;2323;1783234;1752708;2760815;2053607	0.206613487535141	k127_22654498.region001	12	NA		0.297190806179572	Candidatus Rokubacteria	T3PKS	FALSE	k127_22654498.region001	Candidatus Rokubacteria bacterium	Bacteria	107469315527066		984	k127_22654498_6	k127_22654498PKSotherNA
k127_8787045	0.534904588937674	183767757226687	-599838674839281	Terpene	no support	gray	k127_8787045 flag=0 multi=21.0543 len=5486	no support	no support	1;131567	-0.4291880468259	k127_8787045.region001	18	no support		0.30637727629294	no support	terpene	FALSE	k127_8787045.region001	no support	no support	-10593943059263		789	k127_8787045_4	k127_8787045Terpeneno support
k127_28993046	0.0562295239115915	251420747146421	-301301373926999	Others	Alphaproteobacteria	gray	k127_28993046 flag=0 multi=56.2204 len=10075	Rhizobiaceae	no support	1;131567;2;1224;28211;356;82115	-138652431001215	k127_28993046.region001	5	Hyphomicrobiales		0.00948264026986722	Proteobacteria	hserlactone	FALSE	k127_28993046.region001	no support	Bacteria	-293326375634544		1289	k127_28993046_2	k127_28993046Othersno support
k127_29302156	0.636364903223969	576675033475736	-631753633880641	Terpene	Betaproteobacteria	gray	k127_29302156 flag=0 multi=33.5084 len=8303	Comamonadaceae	no support	1;131567;2;1224;28216;80840;80864	0.127654226401491	k127_29302156.region001	28	Burkholderiales		0.426483990306205	Proteobacteria	terpene	FALSE	k127_29302156.region001	no support	Bacteria	0.8142902168544		1123	k127_29302156_7	k127_29302156Terpeneno support
k127_1380670	0.363311928836198	377625364765696	-564783145642091	Terpene	no support	gray	k127_1380670 flag=1 multi=29.2141 len=5093	no support	no support	1;131567;2	-0.237586350577815	k127_1380670.region001	4	no support		0.1697161357709	no support	terpene	FALSE	k127_1380670.region001	no support	Bacteria	-143252623179654		720	k127_1380670_1	k127_1380670Terpeneno support
k127_13298261	0.747835235242623	343205494375381	-649595131256566	PKSother	no support	gray	k127_13298261 flag=0 multi=23.2220 len=6460	no support	no support	1;131567;2;1224	-0.124014658242649	k127_13298261.region001	7	no support		0.584575430365712	Proteobacteria	T3PKS	FALSE	k127_13298261.region001	no support	Bacteria	-0.557069969008869		702	k127_13298261_5	k127_13298261PKSotherno support
k127_15812661	0.346707752609118	64092988777337	-559491662470501	Terpene	no support	gray	k127_15812661 flag=0 multi=25.7189 len=33212	no support	no support	1;131567;2;1783257;74201	0.181375560757495	k127_15812661.region001	4	no support		0.158912292822435	Verrucomicrobia	terpene	FALSE	k127_15812661.region001	no support	Bacteria	14718748030978		2273	k127_15812661_28	k127_15812661Terpeneno support
k127_43473992	0.404283135692002	558034936856346	-575413345642348	RiPPs	Gammaproteobacteria	gray	k127_43473992 flag=1 multi=25.3872 len=6212	Steroidobacteraceae	no support	1;131567;2;1224;1236;1775403;2689614	-0.253942149891263	k127_43473992.region001	7	Nevskiales		0.194074885561067	Proteobacteria	bacteriocin	FALSE	k127_43473992.region001	no support	Bacteria	-135077490620382		783	k127_43473992_6	k127_43473992RiPPsno support
k127_27269608	0.239587744712789	559735682667752	-51199682014301	PKSother	no support	gray	k127_27269608 flag=1 multi=19.3543 len=21321	no support	no support	1;131567;2;57723	0.237522603281592	k127_27269608.region001	24	no support		0.0899860074038643	Acidobacteria	T3PKS	FALSE	k127_27269608.region001	no support	Bacteria	179536031610397		951	k127_27269608_5	k127_27269608PKSotherno support
k127_11300541	0.10520557469909	495741894644085	-396438035747133	NRPS	no support	gray	k127_11300541 flag=0 multi=25.2122 len=41371	no support	no support	1;131567;2	-0.389980997602456	k127_11300541.region001	24	no support		0.024696144295561	no support	NRPS	FALSE	k127_11300541.region001	no support	Bacteria	-245862306700636		1274	k127_11300541_26	k127_11300541NRPSno support
k127_9144974	0.231922366508296	29204231297099	-508390591373663	RiPPs	no support	gray	k127_9144974 flag=0 multi=40.2936 len=6894	no support	no support	1;131567;2;57723;305072	0.665097081693504	k127_9144974.region001	11	no support		0.0862903640647063	Acidobacteria	lassopeptide	FALSE	k127_9144974.region001	no support	Bacteria	181821521601228		645	k127_9144974_3	k127_9144974RiPPsno support
k127_26816245	0.564957745508469	562027372906452	-617316696667206	PKSother	no support	gray	k127_26816245 flag=1 multi=18.7360 len=12385	no support	no support	1;131567;2	0.159745442307465	k127_26816245.region001	144	no support		0.342157507843158	no support	T3PKS	FALSE	k127_26816245.region001	no support	Bacteria	0.976587656088266		1047	k127_26816245_2	k127_26816245PKSotherno support
k127_9563375	0.64131907935636	150953072789438	-629739419859527	RiPPs	Nitrospira	gray	k127_9563375 flag=0 multi=10.6920 len=6878	Nitrospiraceae	Nitrospira	1;131567;2;40117;203693;189778;189779;1234	0.244085399802283	k127_9563375.region001	2	Nitrospirales		0.441481565096982	Nitrospirae	lanthipeptide	FALSE	k127_9563375.region001	no support	Bacteria	0.789910164373418		922	k127_9563375_2	k127_9563375RiPPsNitrospira
k127_30311918	0.0582579673827618	312993295624832	-311231845217277	NRPS	no support	gray	k127_30311918 flag=0 multi=24.8930 len=5417	no support	no support	1;131567;2	-0.673525395794814	k127_30311918.region001	66	no support		0.00991479491842777	no support	NRPS	FALSE	k127_30311918.region001	no support	Bacteria	-289404793239046		792	k127_30311918_4	k127_30311918NRPSno support
k127_46376099	0.156843361053847	609742661992405	-459821203459768	Others	no support	gray	k127_46376099 flag=1 multi=24.0144 len=11321	no support	no support	1;131567;2;1224	0.504228532115283	k127_46376099.region001	71	no support		0.0496356689883279	Proteobacteria	betalactone	FALSE	k127_46376099.region001	no support	Bacteria	210989335037783		898	k127_46376099_6	k127_46376099Othersno support
k127_14616590	0.176890898172323	0.96206277368803	-434539004949112	RiPPs	no support	gray	k127_14616590 flag=0 multi=50.7608 len=5423	no support	no support	1;131567;2	-0.515883946019687	k127_14616590.region001	10	no support		0.0579255405986834	no support	lassopeptide	FALSE	k127_14616590.region001	no support	Bacteria	-209461029055166		467	k127_14616590_7	k127_14616590RiPPsno support
k127_38835524	0.807434096955408	649129688824673	-655949938094531	Others	no support	gray	k127_38835524 flag=0 multi=21.3344 len=5572	no support	no support	1;131567;2	-0.0513621090305312	k127_38835524.region001	15	no support		0.671244745045096	no support	betalactone	FALSE	k127_38835524.region001	no support	Bacteria	-0.431723583152971		733	k127_38835524_8	k127_38835524Othersno support
k127_13891421	0.885060767343787	613950598601105	-661891366876927	Others	NA	gray	k127_13891421 flag=0 multi=23.2548 len=5657	NA	NA	1;131567;2;1783272;200795;189774;1797663	0.0403093981291509	k127_13891421.region001	1	NA		0.79258763629798	Chloroflexi	indole	FALSE	k127_13891421.region001	Chloroflexi bacterium RBG_16_72_14	Bacteria	0.267027064697005		677	k127_13891421_4	k127_13891421OthersNA
k127_11971444	0.00313901082514838	570375943772956	107729154197028	Terpene	Planctomycetia	green	k127_11971444 flag=1 multi=12.2928 len=5425	NA	NA	1;131567;2;1783257;203682;203683;573133;2052181	228966367159669	k127_11971444.region001	1	NA		1.31951e+10	Planctomycetes	terpene	FALSE	k127_11971444.region001	Planctomycetia bacterium	Bacteria	48809751763702		687	k127_11971444_1	k127_11971444TerpeneNA
k127_20294903	0.143733787859869	285134899625751	-446993467462304	Others	no support	gray	k127_20294903 flag=1 multi=21.1761 len=8050	no support	no support	1;131567;2	0.528452879430745	k127_20294903.region001	16	no support		0.0430189153805947	no support	lassopeptide.NRPS	FALSE	k127_20294903.region001	no support	Bacteria	218286801324722		402	k127_20294903_3	k127_20294903Othersno support
[truncated: 126 more rows]

## Sheet: ST_10
Supplementary Table 10. Analysis of the abundance of Biosynthetic Gene Clusters in the rhizosphere comparing the non-inoculated susceptible cultivar (Sc) with the pathogen infection (Sc+fox).
[truncated: 994 more rows]

[truncated: 6 more sheets: ST_11, ST_12, ST_13, ST_14, ST_15, ST_16]
